# Supplementary material for: (E)-9-(But-2-en-1-yl)-6-chloro-9H-purine
Source: Acta Crystallogr Sect E Struct Rep Online. 2013 May 11;69(Pt 6):o849. doi: 10.1107/S1600536813010416 (PMC3684933; doi:10.1107/S1600536813010416)
Supplement: Supplementary file 1 [file e-69-0o849-sup1.cif]

##############################################################################
#                                                                            #
# This CIF contains the data in a paper accepted for publication in          #
# Acta Crystallographica Section E. It conforms to the requirements of       #
# Notes for Authors for Acta Crystallographica Section E, and has been       #
# peer reviewed under the auspices of the IUCr Commission on Journals.       #
#                                                                            #
# Full details of the Crystallographic Information File format               #
# are given in the paper "The Crystallographic Information File (CIF):       #
# a New Standard Archive File for Crystallography" by S. R. Hall, F. H.      #
# Allen and I. D. Brown [Acta Cryst. (1991), A47, 655-685].                  #
#                                                                            #
# The current version of the core CIF dictionary is obtainable from          #
# ftp://ftp.iucr.org/pub/cif_core.dic.                                       #
#                                                                            #
# Software is freely available for graphical display of the structure(s)     #
# in this CIF. For information consult the CIF software page                 #
# http://www.iucr.org/resources/cif/software.                                #
#                                                                            #
# This file may be used for bona fide research purposes within the           #
# scientific community so long as proper attribution is given to the journal # 
# article from which it was obtained.                                        #
#                                                                            #
##############################################################################
data_I
_audit_creation_method     SHELXL-97
_chemical_name_systematic
;
(<i>E</i>)-9-(But-2-en-1-yl)-6-chloro-9<i>H</i>-purine
;
_chemical_name_common     ?
_chemical_formula_moiety     'C9 H9 Cl N4'
_chemical_formula_sum     'C9 H9 Cl N4'
_chemical_formula_iupac     'C9 H9 Cl N4'
_chemical_formula_weight     208.65
_chemical_melting_point     339
_symmetry_cell_setting     triclinic
_symmetry_space_group_name_H-M     'P -1'
_symmetry_space_group_name_hall     '-P 1'
loop_
    _symmetry_equiv_pos_as_xyz
    'x, y, z'
    '-x, -y, -z'
_cell_length_a     8.1818(11)
_cell_length_b     9.7103(13)
_cell_length_c     13.9435(19)
_cell_angle_alpha     69.6420(10)
_cell_angle_beta     75.4480(10)
_cell_angle_gamma     67.0320(10)
_cell_volume     947.6(2)
_cell_formula_units_Z     4
_cell_measurement_reflns_used     8169
_cell_measurement_theta_min     2.45
_cell_measurement_theta_max     28.75
_cell_measurement_temperature     100(2)
_cell_special_details     ?
_exptl_crystal_description     'rod'
_exptl_crystal_colour     'colourless'
_exptl_crystal_size_max     1.13
_exptl_crystal_size_mid     0.35
_exptl_crystal_size_min     0.22
_exptl_crystal_density_diffrn     1.462
_exptl_crystal_density_meas     ?
_exptl_crystal_density_method     'not measured'
_exptl_crystal_F_000     432
_exptl_absorpt_coefficient_mu     0.365
_exptl_absorpt_correction_type     numerical
_exptl_absorpt_process_details     '(SADABS; Bruker, 2005)'
_exptl_absorpt_correction_T_min     0.6829
_exptl_absorpt_correction_T_max     0.9239
_exptl_special_details
;
Due to the weak scattering nature of the compound, a large crystal
(1.13x0.35x0.22 mm) was used to get satisfactory data for refinement.
;
_diffrn_ambient_temperature     100(2)
_diffrn_radiation_type     MoK\a
_diffrn_radiation_wavelength     0.71073
_diffrn_radiation_source     'fine-focus sealed tube'
_diffrn_radiation_monochromator     graphite
_diffrn_measurement_device_type     'Bruker APEXII CCD'
_diffrn_measurement_method     '\f and \w scans'
_diffrn_detector_area_resol_mean     ?
_diffrn_reflns_number     10801
_diffrn_reflns_av_R_equivalents     0.0174
_diffrn_reflns_av_sigmaI/netI     0.0204
_diffrn_reflns_theta_min     1.57
_diffrn_reflns_theta_max     28.77
_diffrn_reflns_theta_full     27.00
_diffrn_measured_fraction_theta_max     0.898
_diffrn_measured_fraction_theta_full     0.986
_diffrn_reflns_limit_h_min     -11
_diffrn_reflns_limit_h_max     10
_diffrn_reflns_limit_k_min     -12
_diffrn_reflns_limit_k_max     12
_diffrn_reflns_limit_l_min     -18
_diffrn_reflns_limit_l_max     18
_diffrn_standards_number     ?
_diffrn_standards_interval_count     ?
_diffrn_standards_interval_time     ?
_diffrn_standards_decay_%     ?
_refine_special_details
;
Refinement of <i>F</i>^2^ against ALL reflections. The weighted <i>R</i>-factor
<i>wR</i> and goodness of fit <i>S</i> are based on <i>F</i>^2^, conventional
<i>R</i>-factors <i>R</i> are based on <i>F</i>, with <i>F</i> set to zero for
negative <i>F</i>^2^. The threshold expression of <i>F</i>^2^ >
\s(<i>F</i>^2^) is used only for calculating <i>R</i>-factors(gt) <i>etc</i>.
and is not relevant to the choice of reflections for refinement.
<i>R</i>-factors based on <i>F</i>^2^ are statistically about twice as large
as those based on <i>F</i>, and <i>R</i>- factors based on ALL data will be
even larger.
;
_reflns_number_total     4428
_reflns_number_gt     4103
_reflns_threshold_expression     I>2sigma(I)
_refine_ls_structure_factor_coef     Fsqd
_refine_ls_matrix_type     full
_refine_ls_R_factor_all     0.0293
_refine_ls_R_factor_gt     0.0266
_refine_ls_wR_factor_gt     0.0684
_refine_ls_wR_factor_ref     0.0704
_refine_ls_goodness_of_fit_ref     1.041
_refine_ls_restrained_S_all     1.041
_refine_ls_number_reflns     4428
_refine_ls_number_parameters     283
_refine_ls_number_restraints     4
_refine_ls_hydrogen_treatment     constr
_refine_ls_weighting_scheme     calc
_refine_ls_weighting_details
         'calc w=1/[\s^2^(Fo^2^)+(0.0292P)^2^+0.3823P] where P=(Fo^2^+2Fc^2^)/3'
_atom_sites_solution_hydrogens     geom
_atom_sites_solution_primary     direct
_atom_sites_solution_secondary     difmap
_refine_ls_shift/su_max     0.001
_refine_ls_shift/su_mean     0.000
_refine_diff_density_max     0.337
_refine_diff_density_min     -0.304
_refine_ls_extinction_method     none
_refine_ls_extinction_coef     ?
loop_
    _atom_type_symbol
    _atom_type_description
    _atom_type_scat_dispersion_real
    _atom_type_scat_dispersion_imag
    _atom_type_scat_source
    'C' 'C' 0.0033 0.0016
                         'International Tables Vol C Tables 4.2.6.8 and 6.1.1.4'
    'H' 'H' 0.0000 0.0000
                         'International Tables Vol C Tables 4.2.6.8 and 6.1.1.4'
    'N' 'N' 0.0061 0.0033
                         'International Tables Vol C Tables 4.2.6.8 and 6.1.1.4'
    'Cl' 'Cl' 0.1484 0.1585
                         'International Tables Vol C Tables 4.2.6.8 and 6.1.1.4'
_computing_data_collection     'APEX2 (Bruker, 2005)'
_computing_cell_refinement     'SAINT (Bruker, 2005)'
_computing_data_reduction     'SAINT (Bruker, 2005)'
_computing_structure_solution     'SIR92 (Altomare <i>et al.</i>, 1993)'
_computing_structure_refinement     'SHELXL97 (Sheldrick, 2008)'
_computing_molecular_graphics
;
DIAMOND (Brandenburg, 2004) and
<i>ChemBioDraw Ultra</i> (CambridgeSoft, 2009)
;
_computing_publication_material     'publCIF (Westrip, 2010)'
loop_
    _atom_site_type_symbol
    _atom_site_label
    _atom_site_fract_x
    _atom_site_fract_y
    _atom_site_fract_z
    _atom_site_U_iso_or_equiv
    _atom_site_adp_type
    _atom_site_calc_flag
    _atom_site_refinement_flags
    _atom_site_occupancy
    _atom_site_symmetry_multiplicity
    _atom_site_disorder_assembly
    _atom_site_disorder_group
    Cl Cl-1 0.80714(4) 0.34683(3) 0.90852(2) 0.02519(8) Uani d . 1 1 . .
    Cl Cl-2 0.56350(4) 0.66115(3) 0.58169(2) 0.02513(8) Uani d . 1 1 D .
    N N1-1 0.68069(12) 0.64840(11) 0.83023(7) 0.02118(19) Uani d . 1 1 . .
    N N3-1 0.37832(12) 0.80607(11) 0.79779(7) 0.01992(18) Uani d . 1 1 . .
    N N9-1 0.18663(12) 0.65085(11) 0.83852(7) 0.01988(18) Uani d . 1 1 B .
    N N7-1 0.38398(13) 0.41103(11) 0.89887(7) 0.02212(19) Uani d . 1 1 B .
    N N9-2 0.18425(12) 0.33227(11) 0.67452(7) 0.01990(18) Uani d . 1 1 D .
    N N3-2 0.49116(12) 0.19050(10) 0.70937(7) 0.02115(19) Uani d . 1 1 D .
    N N1-2 0.66555(13) 0.36050(11) 0.66514(7) 0.02249(19) Uani d . 1 1 D .
    N N7-2 0.19524(13) 0.57777(11) 0.61328(7) 0.0240(2) Uani d . 1 1 D .
    C C2-1 0.54905(15) 0.78443(13) 0.79925(8) 0.0217(2) Uani d . 1 1 . .
    H H2-1 0.5818 0.8756 0.7757 0.026 Uiso calc R 1 1 . .
    C C4-1 0.34503(14) 0.67189(12) 0.83172(7) 0.0180(2) Uani d . 1 1 B .
    C C10 0.01759(15) 0.77488(14) 0.81086(8) 0.0229(2) Uani d . 1 1 . .
    H H10A -0.0707 0.7281 0.8113 0.028 Uiso calc R 1 1 A 1
    H H10B 0.0382 0.8425 0.7403 0.028 Uiso calc R 1 1 A 1
    C C11A -0.05515(18) 0.87065(15) 0.88579(10) 0.0221(3) Uani d PD 0.870(4) 1 B
                                                                               1
    H H11A 0.0139 0.9269 0.8901 0.027 Uiso calc PR 0.870(4) 1 B 1
    C C12A -0.21002(18) 0.88140(15) 0.94633(10) 0.0218(3) Uani d PD 0.870(4) 1 B
                                                                               1
    H H12A -0.2772 0.8236 0.9419 0.026 Uiso calc PR 0.870(4) 1 B 1
    C C13A -0.2880(4) 0.9771(4) 1.0211(2) 0.0282(7) Uani d PD 0.870(4) 1 B 1
    H H13A -0.3312 0.9147 1.0874 0.042 Uiso calc PR 0.870(4) 1 B 1
    H H13B -0.3880 1.0691 0.9940 0.042 Uiso calc PR 0.870(4) 1 B 1
    H H13C -0.1958 1.0101 1.0308 0.042 Uiso calc PR 0.870(4) 1 B 1
    C C11B -0.1202(11) 0.8205(9) 0.9029(6) 0.015(2) Uiso d PD 0.130(4) 1 B 2
    H H11B -0.1846 0.7520 0.9435 0.018 Uiso calc PR 0.130(4) 1 B 2
    C C12B -0.1540(11) 0.9477(9) 0.9284(6) 0.018(2) Uiso d PD 0.130(4) 1 B 2
    H H12B -0.1012 1.0218 0.8819 0.022 Uiso calc PR 0.130(4) 1 B 2
    C C13B -0.267(3) 0.987(3) 1.0233(14) 0.015(4) Uiso d PD 0.130(4) 1 B 2
    H H13D -0.3374 0.9172 1.0560 0.022 Uiso calc PR 0.130(4) 1 B 2
    H H13E -0.3476 1.0951 1.0050 0.022 Uiso calc PR 0.130(4) 1 B 2
    H H13F -0.1897 0.9748 1.0714 0.022 Uiso calc PR 0.130(4) 1 B 2
    C C6-1 0.63857(14) 0.51980(12) 0.86514(8) 0.0193(2) Uani d . 1 1 B .
    C C8-1 0.21905(16) 0.49369(13) 0.87965(8) 0.0230(2) Uani d . 1 1 . .
    H H8-1 0.1289 0.4480 0.8932 0.028 Uiso calc R 1 1 B .
    C C5-1 0.46671(14) 0.52249(12) 0.86842(8) 0.0183(2) Uani d . 1 1 . .
    C C20 0.11732(15) 0.20286(13) 0.69402(8) 0.0215(2) Uani d . 1 1 . .
    H H20A -0.0036 0.2258 0.7343 0.026 Uiso calc R 1 1 C 3
    H H20B 0.1973 0.1061 0.7357 0.026 Uiso calc R 1 1 C 3
    C C21A 0.10844(17) 0.17794(14) 0.59490(9) 0.0218(3) Uani d PD 0.934(3) 1 D 3
    H H21A 0.0198 0.2537 0.5533 0.026 Uiso calc PR 0.934(3) 1 D 3
    C C22A 0.21845(17) 0.05548(15) 0.56322(9) 0.0238(3) Uani d PD 0.934(3) 1 D 3
    H H22A 0.3056 -0.0205 0.6058 0.029 Uiso calc PR 0.934(3) 1 D 3
    C C23A 0.2142(4) 0.0289(3) 0.4634(2) 0.0325(6) Uani d PD 0.934(3) 1 D 3
    H H23A 0.1207 0.1167 0.4264 0.049 Uiso calc PR 0.934(3) 1 D 3
    H H23B 0.1884 -0.0676 0.4786 0.049 Uiso calc PR 0.934(3) 1 D 3
    H H23C 0.3307 0.0203 0.4204 0.049 Uiso calc PR 0.934(3) 1 D 3
    C C21B 0.209(2) 0.1272(18) 0.6064(11) 0.015(4) Uiso d PD 0.066(3) 1 D 4
    H H21B 0.3352 0.0771 0.5981 0.018 Uiso calc PR 0.066(3) 1 D 4
    C C22B 0.112(2) 0.1321(17) 0.5430(11) 0.015(4) Uiso d PD 0.066(3) 1 D 4
    H H22B -0.0106 0.1928 0.5380 0.018 Uiso calc PR 0.066(3) 1 D 4
    C C23B 0.229(5) 0.026(4) 0.481(3) 0.021(8) Uiso d PD 0.066(3) 1 D 4
    H H23D 0.1854 0.0602 0.4137 0.031 Uiso calc PR 0.066(3) 1 D 4
    H H23E 0.2261 -0.0801 0.5169 0.031 Uiso calc PR 0.066(3) 1 D 4
    H H23F 0.3515 0.0260 0.4695 0.031 Uiso calc PR 0.066(3) 1 D 4
    C C4-2 0.35605(14) 0.31944(12) 0.67688(8) 0.0183(2) Uani d . 1 1 . .
    C C2-2 0.63962(15) 0.22142(13) 0.70213(9) 0.0240(2) Uani d . 1 1 . .
    H H2-2 0.7401 0.1342 0.7261 0.029 Uiso calc R 1 1 D .
    C C6-2 0.52708(15) 0.48383(12) 0.63305(8) 0.0194(2) Uani d . 1 1 . .
    C C5-2 0.36118(14) 0.47249(12) 0.63838(8) 0.0188(2) Uani d . 1 1 D .
    C C8-2 0.09700(15) 0.48857(13) 0.63580(9) 0.0244(2) Uani d . 1 1 . .
    H H8-2 -0.0256 0.5292 0.6260 0.029 Uiso calc R 1 1 D .
loop_
    _atom_site_aniso_label
    _atom_site_aniso_U_11
    _atom_site_aniso_U_22
    _atom_site_aniso_U_33
    _atom_site_aniso_U_12
    _atom_site_aniso_U_13
    _atom_site_aniso_U_23
    Cl-1 0.02417(14) 0.02408(14) 0.02272(13) -0.00338(10) -0.00490(10)
                                                                    -0.00524(10)
    Cl-2 0.03597(16) 0.02178(14) 0.02075(13) -0.01493(11) -0.00189(10)
                                                                    -0.00491(10)
    N1-1 0.0223(5) 0.0252(5) 0.0193(4) -0.0112(4) -0.0031(3) -0.0061(4)
    N3-1 0.0234(5) 0.0209(4) 0.0174(4) -0.0099(4) -0.0032(3) -0.0045(3)
    N9-1 0.0194(4) 0.0244(5) 0.0193(4) -0.0103(4) -0.0013(3) -0.0077(3)
    N7-1 0.0272(5) 0.0224(5) 0.0196(4) -0.0133(4) 0.0011(4) -0.0066(4)
    N9-2 0.0189(4) 0.0207(4) 0.0199(4) -0.0057(3) -0.0028(3) -0.0063(3)
    N3-2 0.0211(4) 0.0181(4) 0.0223(4) -0.0046(4) -0.0039(3) -0.0048(3)
    N1-2 0.0213(4) 0.0238(5) 0.0229(5) -0.0082(4) -0.0017(4) -0.0074(4)
    N7-2 0.0250(5) 0.0199(5) 0.0249(5) -0.0029(4) -0.0077(4) -0.0059(4)
    C2-1 0.0259(5) 0.0226(5) 0.0202(5) -0.0128(4) -0.0037(4) -0.0045(4)
    C4-1 0.0206(5) 0.0229(5) 0.0134(4) -0.0098(4) -0.0012(4) -0.0063(4)
    C10 0.0191(5) 0.0302(6) 0.0210(5) -0.0089(4) -0.0039(4) -0.0075(4)
    C11A 0.0226(7) 0.0210(6) 0.0243(6) -0.0085(5) -0.0078(5) -0.0036(5)
    C12A 0.0236(7) 0.0205(6) 0.0226(6) -0.0086(5) -0.0066(5) -0.0037(5)
    C13A 0.0264(11) 0.0339(12) 0.0311(11) -0.0128(9) -0.0020(7) -0.0152(7)
    C6-1 0.0216(5) 0.0220(5) 0.0143(4) -0.0068(4) -0.0027(4) -0.0056(4)
    C8-1 0.0270(6) 0.0263(6) 0.0213(5) -0.0158(5) 0.0021(4) -0.0091(4)
    C5-1 0.0229(5) 0.0198(5) 0.0138(4) -0.0094(4) -0.0004(4) -0.0056(4)
    C20 0.0218(5) 0.0242(5) 0.0203(5) -0.0106(4) -0.0005(4) -0.0066(4)
    C21A 0.0210(6) 0.0247(6) 0.0205(6) -0.0097(5) -0.0039(4) -0.0039(4)
    C22A 0.0253(6) 0.0246(6) 0.0212(6) -0.0098(5) -0.0033(5) -0.0043(5)
    C23A 0.0420(11) 0.0391(10) 0.0225(10) -0.0165(7) -0.0021(8) -0.0141(8)
    C4-2 0.0199(5) 0.0204(5) 0.0145(4) -0.0065(4) -0.0012(4) -0.0059(4)
    C2-2 0.0215(5) 0.0204(5) 0.0277(6) -0.0046(4) -0.0050(4) -0.0056(4)
    C6-2 0.0265(5) 0.0194(5) 0.0140(4) -0.0097(4) -0.0004(4) -0.0059(4)
    C5-2 0.0227(5) 0.0177(5) 0.0149(4) -0.0048(4) -0.0026(4) -0.0054(4)
    C8-2 0.0218(5) 0.0233(5) 0.0262(5) -0.0021(4) -0.0072(4) -0.0079(4)
_geom_special_details
;
All e.s.d.'s (except the e.s.d. in the dihedral angle between two l.s. planes)
are estimated using the full covariance matrix. The cell e.s.d.'s are taken
into account individually in the estimation of e.s.d.'s in distances, angles
and torsion angles; correlations between e.s.d.'s in cell parameters are only
used when they are defined by crystal symmetry. An approximate (isotropic)
treatment of cell e.s.d.'s is used for estimating e.s.d.'s involving l.s.
planes.
;
loop_
    _geom_bond_atom_site_label_1
    _geom_bond_atom_site_label_2
    _geom_bond_site_symmetry_2
    _geom_bond_distance
    _geom_bond_publ_flag
    Cl-1 C6-1 . 1.7302(11) ?
    Cl-2 C6-2 . 1.7325(11) ?
    N1-1 C6-1 . 1.3205(14) ?
    N1-1 C2-1 . 1.3483(15) ?
    N3-1 C2-1 . 1.3334(14) ?
    N3-1 C4-1 . 1.3338(13) ?
    N9-1 C4-1 . 1.3644(13) ?
    N9-1 C8-1 . 1.3711(14) ?
    N9-1 C10 . 1.4687(14) ?
    N7-1 C8-1 . 1.3130(15) ?
    N7-1 C5-1 . 1.3847(13) ?
    N9-2 C4-2 . 1.3697(14) ?
    N9-2 C8-2 . 1.3721(14) ?
    N9-2 C20 . 1.4756(14) ?
    N3-2 C4-2 . 1.3311(14) ?
    N3-2 C2-2 . 1.3333(15) ?
    N1-2 C6-2 . 1.3195(15) ?
    N1-2 C2-2 . 1.3486(15) ?
    N7-2 C8-2 . 1.3123(15) ?
    N7-2 C5-2 . 1.3848(14) ?
    C2-1 H2-1 . 0.9500 ?
    C4-1 C5-1 . 1.4035(15) ?
    C10 C11A . 1.4975(17) ?
    C10 C11B . 1.547(8) ?
    C10 H10A . 0.9900 ?
    C10 H10B . 0.9900 ?
    C11A C12A . 1.323(2) ?
    C11A H11A . 0.9500 ?
    C12A C13A . 1.494(3) ?
    C12A H12A . 0.9500 ?
    C13A H13A . 0.9800 ?
    C13A H13B . 0.9800 ?
    C13A H13C . 0.9800 ?
    C11B C12B . 1.311(11) ?
    C11B H11B . 0.9500 ?
    C12B C13B . 1.487(15) ?
    C12B H12B . 0.9500 ?
    C13B H13D . 0.9800 ?
    C13B H13E . 0.9800 ?
    C13B H13F . 0.9800 ?
    C6-1 C5-1 . 1.3856(15) ?
    C8-1 H8-1 . 0.9500 ?
    C20 C21A . 1.5069(15) ?
    C20 C21B . 1.526(15) ?
    C20 H20A . 0.9900 ?
    C20 H20B . 0.9900 ?
    C21A C22A . 1.3227(18) ?
    C21A H21A . 0.9500 ?
    C22A C23A . 1.513(3) ?
    C22A H22A . 0.9500 ?
    C23A H23A . 0.9800 ?
    C23A H23B . 0.9800 ?
    C23A H23C . 0.9800 ?
    C21B C22B . 1.308(15) ?
    C21B H21B . 0.9500 ?
    C22B C23B . 1.475(18) ?
    C22B H22B . 0.9500 ?
    C23B H23D . 0.9800 ?
    C23B H23E . 0.9800 ?
    C23B H23F . 0.9800 ?
    C4-2 C5-2 . 1.4075(15) ?
    C2-2 H2-2 . 0.9500 ?
    C6-2 C5-2 . 1.3857(15) ?
    C8-2 H8-2 . 0.9500 ?
loop_
    _geom_angle_atom_site_label_1
    _geom_angle_atom_site_label_2
    _geom_angle_atom_site_label_3
    _geom_angle_site_symmetry_1
    _geom_angle_site_symmetry_3
    _geom_angle
    _geom_angle_publ_flag
    C6-1 N1-1 C2-1 . . 117.58(9) ?
    C2-1 N3-1 C4-1 . . 111.92(9) ?
    C4-1 N9-1 C8-1 . . 105.55(9) ?
    C4-1 N9-1 C10 . . 125.75(9) ?
    C8-1 N9-1 C10 . . 128.65(9) ?
    C8-1 N7-1 C5-1 . . 103.03(9) ?
    C4-2 N9-2 C8-2 . . 105.39(9) ?
    C4-2 N9-2 C20 . . 126.48(9) ?
    C8-2 N9-2 C20 . . 127.49(9) ?
    C4-2 N3-2 C2-2 . . 111.78(9) ?
    C6-2 N1-2 C2-2 . . 116.99(10) ?
    C8-2 N7-2 C5-2 . . 103.20(9) ?
    N3-1 C2-1 N1-1 . . 127.67(10) ?
    N3-1 C2-1 H2-1 . . 116.2 ?
    N1-1 C2-1 H2-1 . . 116.2 ?
    N3-1 C4-1 N9-1 . . 127.49(10) ?
    N3-1 C4-1 C5-1 . . 126.81(10) ?
    N9-1 C4-1 C5-1 . . 105.70(9) ?
    N9-1 C10 C11A . . 110.39(9) ?
    N9-1 C10 C11B . . 115.3(3) ?
    N9-1 C10 H10A . . 109.6 ?
    C11A C10 H10A . . 109.6 ?
    C11B C10 H10A . . 80.2 ?
    N9-1 C10 H10B . . 109.6 ?
    C11A C10 H10B . . 109.6 ?
    C11B C10 H10B . . 128.2 ?
    H10A C10 H10B . . 108.1 ?
    C12A C11A C10 . . 123.78(12) ?
    C12A C11A H11A . . 118.1 ?
    C10 C11A H11A . . 118.1 ?
    C11A C12A C13A . . 125.33(17) ?
    C11A C12A H12A . . 117.3 ?
    C13A C12A H12A . . 117.3 ?
    C12B C11B C10 . . 124.2(8) ?
    C12B C11B H11B . . 117.9 ?
    C10 C11B H11B . . 117.9 ?
    C11B C12B C13B . . 126.3(11) ?
    C11B C12B H12B . . 116.9 ?
    C13B C12B H12B . . 116.9 ?
    C12B C13B H13D . . 109.5 ?
    C12B C13B H13E . . 109.5 ?
    H13D C13B H13E . . 109.5 ?
    C12B C13B H13F . . 109.5 ?
    H13D C13B H13F . . 109.5 ?
    H13E C13B H13F . . 109.5 ?
    N1-1 C6-1 C5-1 . . 121.81(10) ?
    N1-1 C6-1 Cl-1 . . 117.06(8) ?
    C5-1 C6-1 Cl-1 . . 121.12(8) ?
    N7-1 C8-1 N9-1 . . 114.96(10) ?
    N7-1 C8-1 H8-1 . . 122.5 ?
    N9-1 C8-1 H8-1 . . 122.5 ?
    N7-1 C5-1 C6-1 . . 135.09(10) ?
    N7-1 C5-1 C4-1 . . 110.75(9) ?
    C6-1 C5-1 C4-1 . . 114.16(9) ?
    N9-2 C20 C21A . . 111.69(9) ?
    N9-2 C20 C21B . . 106.9(6) ?
    N9-2 C20 H20A . . 109.3 ?
    C21A C20 H20A . . 109.3 ?
    C21B C20 H20A . . 135.2 ?
    N9-2 C20 H20B . . 109.3 ?
    C21A C20 H20B . . 109.3 ?
    C21B C20 H20B . . 83.6 ?
    H20A C20 H20B . . 107.9 ?
    C22A C21A C20 . . 123.02(11) ?
    C22A C21A H21A . . 118.5 ?
    C20 C21A H21A . . 118.5 ?
    C21A C22A C23A . . 124.07(14) ?
    C21A C22A H22A . . 118.0 ?
    C23A C22A H22A . . 118.0 ?
    C22B C21B C20 . . 119.2(14) ?
    C22B C21B H21B . . 120.4 ?
    C20 C21B H21B . . 120.4 ?
    C21B C22B C23B . . 107.1(19) ?
    C21B C22B H22B . . 126.5 ?
    C23B C22B H22B . . 126.5 ?
    N3-2 C4-2 N9-2 . . 127.88(10) ?
    N3-2 C4-2 C5-2 . . 126.46(10) ?
    N9-2 C4-2 C5-2 . . 105.66(9) ?
    N3-2 C2-2 N1-2 . . 128.37(10) ?
    N3-2 C2-2 H2-2 . . 115.8 ?
    N1-2 C2-2 H2-2 . . 115.8 ?
    N1-2 C6-2 C5-2 . . 121.91(10) ?
    N1-2 C6-2 Cl-2 . . 116.70(8) ?
    C5-2 C6-2 Cl-2 . . 121.39(8) ?
    N7-2 C5-2 C6-2 . . 134.92(10) ?
    N7-2 C5-2 C4-2 . . 110.64(9) ?
    C6-2 C5-2 C4-2 . . 114.43(9) ?
    N7-2 C8-2 N9-2 . . 115.10(10) ?
    N7-2 C8-2 H8-2 . . 122.4 ?
    N9-2 C8-2 H8-2 . . 122.4 ?
data_global
_journal_date_recd_electronic     2013-02-25
_journal_date_accepted     2013-04-16
_journal_name_full     'Acta Crystallographica, Section E'
_journal_year     2013
_journal_volume     69
_journal_issue      6
_journal_page_first     o849
_journal_page_last     o849
_journal_paper_category     QO
_journal_paper_doi     10.1107/S1600536813010416
_journal_coeditor_code     LR2100
_publ_contact_author_name     'Fredrik Lundvall'
_publ_contact_author_address
;
Centre for Materials Science and Nanotechnology
Department of Chemistry
University of Oslo
PO Box 1126
0315 Oslo
Norway
;
_publ_contact_author_email
                      'fredrik.lundvall@smn.uio.no, jindrich.kania@kjemi.uio.no'
_publ_contact_author_fax     ?
_publ_contact_author_phone     ?
_publ_section_title
;
(<i>E</i>)-9-(But-2-en-1-yl)-6-chloro-9<i>H</i>-purine
;
loop_
    _publ_author_name
    _publ_author_footnote
    _publ_author_address
    'Lundvall, Fredrik' .
;
Centre for Materials Science and Nanotechnology
Department of Chemistry
University of Oslo
PO Box 1126
0315 Oslo
Norway
;
    'Kania, Jindrich' .
;
Department of Chemistry
University of Oslo
PO Box 1033
0315 Oslo
Norway
;
    'Gundersen, Lise-Lotte' .
;
Department of Chemistry
University of Oslo
PO Box 1033
0315 Oslo
Norway
;
