# Supplementary material for: (E)-9-(But-2-en-1-yl)-6-chloro-9H-purine
Source: Acta Crystallogr Sect E Struct Rep Online. 2013 May 11;69(Pt 6):o849. doi: 10.1107/S1600536813010416 (PMC3684933; doi:10.1107/S1600536813010416)
Supplement: Supplementary file 2 [file e-69-0o849-Isup2.hkl]

# 
# h,k,l, Fc-squared, Fo-squared, sigma(Fo-squared) and status flag 
# 
data_I
_shelx_title ' FRL_L060b_numerical in P-1' 
_shelx_refln_list_code          4 
_shelx_F_calc_maximum       78.84 
_exptl_crystal_F_000       432.00 
_reflns_d_resolution_high  0.7384 
 
loop_ 
 _symmetry_equiv_pos_as_xyz 
 'x, y, z' 
 '-x, -y, -z' 
 
_cell_length_a     8.1818 
_cell_length_b     9.7103 
_cell_length_c    13.9435 
_cell_angle_alpha  69.642 
_cell_angle_beta   75.448 
_cell_angle_gamma  67.032 
 
_shelx_F_squared_multiplier     1.000 
 
loop_ 
 _refln_index_h 
 _refln_index_k 
 _refln_index_l 
 _refln_F_squared_calc 
 _refln_F_squared_meas 
 _refln_F_squared_sigma 
 _refln_observed_status 
   1   0   0     2569.21     2582.81     51.72 o 
   2   0   0      929.73      950.62     14.14 o 
   3   0   0      609.24      648.46     16.56 o 
   4   0   0      194.41      212.05      4.82 o 
   5   0   0      997.07     1053.35     12.82 o 
   6   0   0      375.07      371.04     16.61 o 
   7   0   0      594.08      564.12     11.61 o 
   8   0   0      126.27      128.95      7.48 o 
   9   0   0      136.45      138.57      3.99 o 
  -9   1   0        6.80        8.69      1.06 o 
  -8   1   0       48.38       59.80      2.24 o 
  -7   1   0        3.56        2.36      0.71 o 
  -6   1   0     1318.89     1312.88     25.31 o 
  -5   1   0       32.25       25.71      0.81 o 
  -4   1   0      213.10      231.83      2.96 o 
  -3   1   0     1742.04     1711.88     21.92 o 
  -2   1   0       43.04       34.55      0.84 o 
  -1   1   0     2803.36     2598.45    105.81 o 
   1   1   0     1751.14     1806.87     24.55 o 
   2   1   0        0.56        0.56      0.23 o 
   3   1   0      796.70      848.34     10.81 o 
   4   1   0      613.37      655.32      7.99 o 
   5   1   0     1391.37     1416.65     19.36 o 
   6   1   0      192.14      193.77      3.88 o 
   7   1   0      305.02      293.45     10.99 o 
   8   1   0      128.63      122.07      3.43 o 
   9   1   0       27.86       28.49      1.58 o 
  10   1   0       25.76       29.71      2.51 o 
  -8   2   0       42.10       46.70      1.98 o 
  -7   2   0       22.39       24.12      1.35 o 
  -6   2   0        6.87        6.32      1.29 o 
  -5   2   0       44.39       41.81      1.04 o 
  -4   2   0        1.75        4.34      0.25 o 
  -3   2   0     1179.68     1230.62     14.99 o 
  -2   2   0     1296.96     1385.40     17.51 o 
  -1   2   0     1290.66     1257.02     27.60 o 
   0   2   0       88.91       89.98      1.25 o 
   1   2   0     1688.07     1650.29     24.37 o 
   3   2   0     1058.12     1074.95     13.64 o 
   4   2   0      734.35      803.72     11.99 o 
   5   2   0        0.34        0.84      0.25 o 
   6   2   0      397.54      411.16      5.24 o 
   7   2   0      445.84      432.91     10.55 o 
   8   2   0      228.92      208.98      5.08 o 
   9   2   0       30.21       29.94      1.60 o 
  10   2   0        2.91        4.31      1.00 o 
  -8   3   0      413.18      415.53     20.42 o 
  -7   3   0        2.24        2.39      0.72 o 
  -6   3   0      380.84      368.85      8.00 o 
  -5   3   0      437.81      427.85     12.75 o 
  -4   3   0      149.28      146.56      2.55 o 
  -3   3   0        0.91        1.09      0.19 o 
  -2   3   0     4520.70     4845.86     68.69 o 
  -1   3   0       31.40       40.12      0.84 o 
   0   3   0      341.73      356.85      7.62 o 
   1   3   0      753.32      726.49     10.20 o 
   2   3   0     1603.79     1676.70     22.02 o 
   3   3   0      111.55      106.70      2.06 o 
   4   3   0      171.62      170.20      2.28 o 
   5   3   0     1049.32     1170.18     24.88 o 
   6   3   0       15.24       14.50      0.50 o 
   7   3   0      325.44      308.72      4.84 o 
   8   3   0     1320.16     1267.39     31.91 o 
   9   3   0        0.84        3.35      0.84 o 
  10   3   0        0.34        0.38      0.86 o 
  -7   4   0       14.96       11.60      1.05 o 
  -6   4   0       17.51       16.90      1.11 o 
  -5   4   0       15.65       14.74      0.97 o 
  -4   4   0       10.01       10.98      0.55 o 
  -3   4   0       98.45       86.38      1.64 o 
  -2   4   0        1.34        9.92      0.43 o 
  -1   4   0        0.00        0.21      0.19 o 
   0   4   0      236.24      259.25      5.26 o 
   1   4   0       96.70       98.47      1.34 o 
   2   4   0     2344.35     2492.96     38.21 o 
   3   4   0      277.12      306.42      3.85 o 
   4   4   0      503.05      602.29      8.44 o 
   5   4   0     1299.58     1356.89     16.98 o 
   6   4   0       35.96       39.87      1.06 o 
   7   4   0       35.71       33.32      1.68 o 
   8   4   0      381.88      361.64      5.67 o 
  10   4   0       35.38       44.41      3.02 o 
  -7   5   0       26.09       29.38      1.59 o 
  -6   5   0      186.97      176.22      5.37 o 
  -5   5   0      239.07      224.82      6.22 o 
  -4   5   0       10.42       12.61      0.62 o 
  -3   5   0      243.41      239.69      3.91 o 
  -2   5   0      159.20      163.53      2.21 o 
  -1   5   0      268.76      272.99      5.81 o 
   0   5   0        0.23        2.57      0.25 o 
   1   5   0      314.68      312.47      4.30 o 
   2   5   0      115.92       96.97      1.65 o 
   3   5   0     1197.58     1211.42     18.49 o 
   4   5   0       27.43       34.98      0.95 o 
   5   5   0      242.46      242.02      3.75 o 
   6   5   0      470.58      461.68      6.75 o 
   7   5   0       93.44       90.16      4.15 o 
   8   5   0      245.02      243.16      4.92 o 
   9   5   0        3.53        3.71      0.62 o 
  -6   6   0      151.37      151.00      4.06 o 
  -5   6   0      138.47      131.09      4.62 o 
  -4   6   0       68.87       55.27      1.57 o 
  -3   6   0      169.39      179.51      3.12 o 
  -2   6   0       11.51       10.65      0.78 o 
  -1   6   0      659.88      650.96      9.73 o 
   0   6   0     3575.60     3709.32     47.26 o 
   1   6   0       53.95       46.45      2.17 o 
   2   6   0       50.09       66.11      1.30 o 
   3   6   0      303.32      268.00      4.06 o 
   4   6   0        8.46        7.00      0.45 o 
   5   6   0      311.06      319.13      4.84 o 
   6   6   0     1386.38     1371.22     19.01 o 
   7   6   0       24.01       22.11      1.24 o 
   8   6   0      185.80      195.29      4.18 o 
   9   6   0       87.39       89.65      2.42 o 
  10   6   0       15.97       20.04      2.39 o 
  -6   7   0      116.69      102.52      4.52 o 
  -5   7   0       38.06       32.21      4.05 o 
  -4   7   0       18.44       14.56      1.92 o 
  -3   7   0      209.21      207.58     15.92 o 
  -2   7   0       11.57       15.52      0.85 o 
  -1   7   0      462.66      445.87      8.55 o 
   0   7   0     2287.37     2328.11     31.86 o 
   1   7   0       15.99       14.93      0.62 o 
   2   7   0        5.79        5.95      0.56 o 
   3   7   0       26.72       25.16      0.77 o 
   4   7   0        6.30        3.93      0.43 o 
   5   7   0      125.00      130.19      2.35 o 
   6   7   0        9.26        8.30      0.57 o 
   7   7   0       69.78       66.30      1.51 o 
   8   7   0      125.24      136.56      6.03 o 
   9   7   0      199.17      192.72      4.62 o 
  10   7   0       49.66       49.06      2.01 o 
  -4   8   0       13.37       10.55      1.57 o 
  -3   8   0       40.00       43.46      4.77 o 
  -2   8   0       30.33       33.74      2.01 o 
  -1   8   0      146.65      151.48      3.39 o 
   0   8   0        4.71        6.74      0.55 o 
   1   8   0        0.07        0.32      0.40 o 
   2   8   0      195.62      185.78      3.89 o 
   3   8   0      363.13      371.50      5.61 o 
   4   8   0       46.91       42.91      1.13 o 
   5   8   0       55.03       64.26      1.46 o 
   6   8   0      260.30      257.32      4.16 o 
   7   8   0       30.48       33.92      1.23 o 
   9   8   0        1.08        1.57      0.75 o 
  -3   9   0        3.28        1.36      2.23 o 
  -2   9   0       64.28       75.87      5.28 o 
  -1   9   0       19.23       18.12      1.35 o 
   0   9   0      515.21      508.43     10.49 o 
   1   9   0       59.78       60.86      1.77 o 
   2   9   0       33.81       33.41      1.09 o 
   3   9   0        4.92        6.53      0.68 o 
   4   9   0      105.68       83.23      1.76 o 
   5   9   0      159.76      141.28      2.59 o 
   6   9   0        0.04        0.16      0.49 o 
   7   9   0      116.53      121.10      2.98 o 
   8   9   0      408.59      403.91      9.67 o 
  -2  10   0        9.80       12.31      1.13 o 
  -1  10   0        1.87       -1.44      1.88 o 
   0  10   0       51.19       43.05      3.08 o 
   1  10   0        7.94        8.53      0.84 o 
   2  10   0      219.21      239.45      3.94 o 
   3  10   0        0.05        0.43      0.56 o 
   4  10   0       65.09       52.99      1.51 o 
   5  10   0      625.00      612.78     10.15 o 
   6  10   0       19.94       21.76      1.00 o 
   7  10   0      128.02      140.80      3.04 o 
  -1  11   0       70.37       73.18      4.52 o 
   0  11   0       42.12       52.35      6.09 o 
   1  11   0       70.86       73.68      2.70 o 
   2  11   0      193.57      191.02      5.40 o 
   3  11   0       77.65       77.20      1.98 o 
   4  11   0       18.11       16.39      0.91 o 
   5  11   0        3.27        4.05      0.62 o 
   6  11   0       91.09      102.30      2.46 o 
   7  11   0       16.44       18.78      1.38 o 
   4  12   0       20.38       21.67      1.63 o 
  -6 -11   1       38.61       37.63      1.95 o 
  -5 -11   1        9.14        8.05      0.75 o 
  -4 -11   1      297.58      313.59      5.70 o 
  -3 -11   1      126.94      134.96      2.93 o 
  -2 -11   1       25.68       22.74      1.44 o 
  -1 -11   1        0.83        1.07      0.75 o 
  -8 -10   1        3.04        2.20      0.94 o 
  -7 -10   1      127.67      130.08      4.62 o 
  -6 -10   1      147.35      143.16      3.06 o 
  -5 -10   1       10.50        9.67      0.75 o 
  -4 -10   1        0.46        0.57      0.53 o 
  -3 -10   1        3.32        4.53      0.62 o 
  -2 -10   1       76.93       79.00      2.42 o 
  -1 -10   1      321.44      313.41      9.61 o 
   0 -10   1       44.51       44.66      1.95 o 
   1 -10   1        0.03        0.13      0.75 o 
   2 -10   1      100.47      106.76      9.67 o 
  -8  -9   1        2.73        3.33      0.88 o 
  -7  -9   1       21.17       19.92      0.98 o 
  -6  -9   1       67.95       69.31      3.05 o 
  -5  -9   1       18.37       14.77      1.92 o 
  -4  -9   1      314.43      313.78      5.54 o 
  -3  -9   1        1.13        3.61      0.53 o 
  -2  -9   1        3.09        4.47      0.48 o 
  -1  -9   1      363.49      351.92     13.07 o 
   0  -9   1       15.65       15.72      0.96 o 
   1  -9   1        0.02       -0.59      1.35 o 
   2  -9   1        8.85        9.80      1.76 o 
   3  -9   1       25.17       19.35      2.20 o 
  -9  -8   1       78.62       83.17      2.89 o 
  -8  -8   1      118.70      110.43      3.52 o 
  -7  -8   1      374.36      383.61      6.65 o 
  -6  -8   1       65.28       57.54      1.55 o 
  -5  -8   1       53.63       48.79      1.41 o 
  -4  -8   1      595.72      583.38      8.50 o 
  -3  -8   1      349.02      354.97      5.42 o 
  -2  -8   1      451.13      415.28      6.16 o 
  -1  -8   1      103.22       96.79      2.24 o 
   0  -8   1      143.95      132.25      2.33 o 
   1  -8   1      191.56      175.79      3.84 o 
   2  -8   1       77.85       79.38      6.28 o 
   3  -8   1       63.15       54.15      6.75 o 
   4  -8   1      122.87      106.22      4.52 o 
  -9  -7   1        0.87        1.44      0.69 o 
  -8  -7   1       17.72       15.20      1.19 o 
  -7  -7   1       57.34       59.93      1.44 o 
  -6  -7   1       24.09       21.73      0.82 o 
  -5  -7   1        0.96        0.30      0.37 o 
  -4  -7   1      477.55      461.11      6.77 o 
  -3  -7   1      726.35      709.91     10.08 o 
  -2  -7   1     1046.74     1031.49     14.38 o 
  -1  -7   1       78.97       72.40      1.59 o 
   0  -7   1       18.22       19.58      0.70 o 
   1  -7   1      869.13      846.87     15.96 o 
   2  -7   1        4.77        6.24      0.63 o 
   3  -7   1       61.94       65.32      5.94 o 
   4  -7   1        0.07       -0.69      1.01 o 
   5  -7   1       87.35       81.37      3.86 o 
   6  -7   1      197.01      208.11      7.22 o 
  -9  -6   1      180.03      192.97      5.03 o 
  -8  -6   1        8.87        8.10      1.57 o 
  -7  -6   1        7.10        9.87      0.59 o 
  -6  -6   1      404.41      398.31      6.13 o 
  -5  -6   1      792.52      788.25     11.15 o 
  -4  -6   1      181.18      170.57      2.81 o 
  -3  -6   1       16.06       12.85      0.57 o 
  -2  -6   1      267.56      260.80      3.95 o 
  -1  -6   1      481.95      458.56      9.83 o 
   0  -6   1       36.67       33.50      0.78 o 
   1  -6   1        0.23        2.10      0.63 o 
   2  -6   1      776.23      764.86     11.42 o 
   3  -6   1       28.66       21.46      0.82 o 
   4  -6   1      476.89      488.86     11.97 o 
   5  -6   1        0.02        0.02      0.71 o 
   6  -6   1        3.76        3.03      0.86 o 
  -9  -5   1        4.05        1.95      1.38 o 
  -8  -5   1       58.60       62.30      1.83 o 
  -7  -5   1       16.64       13.82      0.72 o 
  -6  -5   1       44.84       45.65      1.14 o 
  -5  -5   1        1.46        0.87      0.35 o 
  -4  -5   1     1175.78     1218.93     16.87 o 
  -3  -5   1      508.26      518.04      7.20 o 
  -2  -5   1        1.13        2.07      0.31 o 
  -1  -5   1      396.02      377.38      5.03 o 
   0  -5   1        1.90        1.61      0.25 o 
   1  -5   1      297.77      316.47      5.63 o 
   2  -5   1       53.92       55.33      0.95 o 
   3  -5   1       45.89       47.21      1.89 o 
   4  -5   1      431.45      432.71      8.17 o 
   5  -5   1       25.23       22.55      1.76 o 
   6  -5   1       18.17       23.94      1.35 o 
   7  -5   1       49.56       42.86      2.73 o 
 -10  -4   1      170.01      167.09      6.91 o 
  -9  -4   1       27.87       27.89      2.20 o 
  -8  -4   1       16.79       18.55      0.81 o 
  -7  -4   1      595.19      621.67      7.77 o 
  -6  -4   1       28.08       33.23      1.18 o 
  -5  -4   1      830.06      876.09     10.65 o 
  -4  -4   1     1976.49     2004.89     25.44 o 
  -3  -4   1       10.91        5.86      0.48 o 
  -2  -4   1      471.05      463.57      5.68 o 
  -1  -4   1      153.57      147.62      1.94 o 
   0  -4   1       53.23       52.12      1.44 o 
   1  -4   1     1558.23     1599.96     41.54 o 
   2  -4   1      836.46      797.82     14.15 o 
   3  -4   1       71.79       69.49      1.10 o 
   4  -4   1      629.56      607.84      9.24 o 
   5  -4   1      321.26      312.47      6.81 o 
   6  -4   1      348.84      360.92      7.89 o 
   7  -4   1       50.97       53.59      4.59 o 
 -10  -3   1      285.95      279.17      6.76 o 
  -9  -3   1      190.63      209.10      5.24 o 
  -8  -3   1       27.41       29.31      3.58 o 
  -7  -3   1       82.91       80.14      1.91 o 
  -6  -3   1       28.77       28.48      0.93 o 
  -5  -3   1       53.56       47.60      1.49 o 
  -4  -3   1      330.85      327.50      4.16 o 
  -3  -3   1       57.32       58.56      1.09 o 
  -2  -3   1      207.60      232.11      2.93 o 
  -1  -3   1     1689.29     1667.21     20.93 o 
   0  -3   1        9.61        9.47      0.55 o 
   1  -3   1      519.05      523.33     11.75 o 
   2  -3   1      556.13      600.42      8.42 o 
   3  -3   1      330.23      388.60      4.79 o 
   4  -3   1       21.85       22.01      0.69 o 
   5  -3   1      330.26      318.50      6.87 o 
   6  -3   1      313.01      300.81     13.47 o 
   7  -3   1       34.34       33.40      1.58 o 
   8  -3   1       19.21       17.81      1.33 o 
 -10  -2   1        1.51        2.86      0.97 o 
  -9  -2   1       43.24       43.48      1.93 o 
  -8  -2   1       41.10       36.62      3.39 o 
  -7  -2   1      229.94      228.12     10.11 o 
  -6  -2   1       11.58       13.39      0.74 o 
  -5  -2   1      192.42      210.01      3.53 o 
  -4  -2   1      675.64      638.67      7.95 o 
  -3  -2   1      447.52      509.94      6.21 o 
  -2  -2   1       39.21       41.17      0.80 o 
  -1  -2   1     1712.11     1569.16     20.93 o 
   0  -2   1       28.33       29.50      1.32 o 
   1  -2   1      499.90      469.89      7.04 o 
   2  -2   1       26.95       23.72      0.43 o 
   3  -2   1      211.63      219.32      2.78 o 
   4  -2   1     1667.09     1688.42     20.87 o 
   5  -2   1      476.32      487.60      9.92 o 
   6  -2   1        1.29        2.88      0.64 o 
   7  -2   1      197.00      191.72      7.07 o 
   8  -2   1        5.33        5.16      0.89 o 
  -9  -1   1        9.88       10.73      1.11 o 
  -8  -1   1      190.23      179.31      4.55 o 
  -7  -1   1      609.45      605.47     12.35 o 
  -6  -1   1       16.73       17.76      0.52 o 
  -5  -1   1        6.63        8.58      0.62 o 
  -4  -1   1      726.25      777.56      9.47 o 
  -3  -1   1     1812.63     1854.58     24.32 o 
  -2  -1   1     6215.40     6162.53    152.42 o 
  -1  -1   1      635.46      634.26      8.49 o 
   0  -1   1       15.67       24.14      1.72 o 
   1  -1   1     3116.72     2837.94     81.88 o 
   2  -1   1      329.83      285.53      3.62 o 
   3  -1   1      265.09      287.98      4.00 o 
   4  -1   1     1420.36     1506.29     20.68 o 
   5  -1   1       38.27       29.25      0.59 o 
   6  -1   1      449.49      444.70      9.28 o 
   7  -1   1      303.08      300.86      6.78 o 
   8  -1   1       16.75       17.43      1.79 o 
   9  -1   1       28.52       32.73      1.95 o 
  -9   0   1      195.88      191.05     14.35 o 
  -8   0   1        6.95        7.16      0.90 o 
  -7   0   1       18.66       19.98      1.20 o 
  -6   0   1        2.58        1.44      1.16 o 
  -5   0   1      568.88      619.80      9.02 o 
  -4   0   1       39.47       54.10      0.87 o 
  -3   0   1       78.14       74.57      1.20 o 
  -2   0   1     3824.55     3625.53    106.16 o 
  -1   0   1      109.56      117.45      2.19 o 
   0   0   1        8.93        8.04      0.38 o 
   1   0   1     1683.03     1639.96     29.64 o 
   2   0   1        2.19        1.82      0.26 o 
   3   0   1      268.53      330.20      4.41 o 
   4   0   1       31.67       24.63      0.49 o 
   5   0   1        0.72        1.56      0.41 o 
   6   0   1      456.52      419.49      6.22 o 
   7   0   1      302.72      308.26     10.18 o 
   8   0   1       19.79       20.89      1.27 o 
   9   0   1       23.30       22.60      1.47 o 
  -9   1   1        1.78        1.83      0.84 o 
  -8   1   1       19.86       21.97      1.35 o 
  -7   1   1       81.57       72.05      2.35 o 
  -6   1   1       71.72       70.68      3.33 o 
  -5   1   1      405.92      421.04      6.54 o 
  -4   1   1      199.90      178.06      2.34 o 
  -3   1   1      230.99      227.14      2.88 o 
  -2   1   1       44.61       39.06      0.74 o 
  -1   1   1      268.44      265.23      7.07 o 
   0   1   1        1.13        1.45      0.31 o 
   1   1   1      288.95      287.45      3.67 o 
   2   1   1       10.01       10.82      0.54 o 
   3   1   1       75.79       50.69      2.29 o 
   4   1   1     1115.89     1063.94     13.47 o 
   5   1   1      224.65      237.82      3.10 o 
   6   1   1       11.69       10.50      0.50 o 
   7   1   1       54.51       53.13      1.88 o 
   8   1   1       13.68       14.10      1.09 o 
   9   1   1       94.17       97.59      3.52 o 
  10   1   1       17.70       12.25      1.82 o 
  -8   2   1       48.98       47.40      2.00 o 
  -7   2   1      513.35      497.38     14.98 o 
  -6   2   1        1.46        2.40      0.71 o 
  -5   2   1      317.01      312.30      5.03 o 
  -4   2   1      258.63      246.32      3.97 o 
  -3   2   1        7.76        1.94      0.16 o 
  -2   2   1      814.73      808.04      9.94 o 
  -1   2   1      435.74      448.68      5.85 o 
   0   2   1        6.23        5.28      0.20 o 
   1   2   1     2303.29     2146.05     32.00 o 
   2   2   1       27.47       29.61      0.49 o 
   3   2   1      116.61      166.33      2.37 o 
   4   2   1      482.97      535.69      6.53 o 
   5   2   1      754.69      764.95      9.29 o 
   6   2   1      231.77      225.33      4.28 o 
   7   2   1        9.95       10.17      1.29 o 
   8   2   1        4.22        4.43      0.76 o 
   9   2   1       42.52       40.64      4.05 o 
  10   2   1        0.04        0.42      0.84 o 
  -8   3   1        0.27        0.62      2.01 o 
  -7   3   1       12.21       12.76      1.06 o 
  -6   3   1       15.59       13.91      2.32 o 
  -5   3   1        0.47        0.53      0.38 o 
  -4   3   1        0.40        0.12      0.29 o 
  -3   3   1      179.69      175.37      2.28 o 
  -2   3   1      237.54      240.98      3.03 o 
  -1   3   1     2001.28     2016.37     55.14 o 
   0   3   1       23.40       21.79      0.86 o 
   1   3   1       17.58       25.69      0.62 o 
   2   3   1      169.96      148.23      2.21 o 
   3   3   1      221.36      185.24      2.40 o 
   4   3   1      228.12      251.88      3.21 o 
   5   3   1       57.00       59.84      1.73 o 
   6   3   1      303.09      313.23      4.79 o 
   7   3   1        0.65        0.91      0.36 o 
   8   3   1       14.78       17.60      0.75 o 
   9   3   1        5.31        5.48      0.89 o 
  10   3   1       18.42       17.75      1.42 o 
  -7   4   1        3.34        2.37      0.77 o 
  -6   4   1      114.11      107.02      3.06 o 
  -5   4   1        0.13       -0.01      0.38 o 
  -4   4   1      675.47      681.38     10.34 o 
  -3   4   1       32.62       31.93      0.84 o 
  -2   4   1        2.66        3.66      0.22 o 
  -1   4   1     2129.87     2183.52     63.57 o 
   0   4   1      237.19      233.97      5.62 o 
   1   4   1     1597.36     1568.91     21.58 o 
   2   4   1        8.29        9.83      0.53 o 
   3   4   1       49.94       43.19      0.73 o 
   4   4   1      511.74      455.31      5.60 o 
   5   4   1      702.55      771.72      9.66 o 
   6   4   1       93.32       87.87      2.14 o 
   7   4   1      670.59      673.22      9.82 o 
   8   4   1       91.91       87.95      1.86 o 
   9   4   1      111.68      107.42      5.28 o 
  10   4   1        1.78        2.51      1.26 o 
  -7   5   1      217.29      213.07      7.35 o 
  -6   5   1       58.39       61.34      4.96 o 
  -5   5   1       96.42       93.33      3.61 o 
  -4   5   1      670.40      659.84     11.55 o 
  -3   5   1      214.63      215.67      3.59 o 
  -2   5   1      135.87      142.06      4.66 o 
  -1   5   1        0.78        1.32      0.41 o 
   0   5   1        0.54        1.55      0.64 o 
   1   5   1     2252.00     2273.71     38.36 o 
   2   5   1      534.36      538.78      7.55 o 
   3   5   1      518.28      589.31      8.30 o 
   4   5   1      238.06      220.76      3.38 o 
   5   5   1        5.04        7.31      0.91 o 
   6   5   1      169.46      152.54      3.37 o 
   7   5   1        1.37        2.66      0.79 o 
   8   5   1       37.15       32.74      1.22 o 
   9   5   1       35.50       38.84      1.39 o 
  -6   6   1        4.92        5.02      0.90 o 
  -5   6   1       19.16       16.50      1.82 o 
  -4   6   1      120.36      114.20      2.25 o 
  -3   6   1       51.81       51.16      2.30 o 
  -2   6   1     1622.88     1595.98     24.32 o 
  -1   6   1       54.54       46.13      0.94 o 
   0   6   1        1.81        1.17      0.35 o 
   1   6   1     1061.20     1072.28     19.97 o 
   2   6   1       65.38       54.07      1.27 o 
   3   6   1      199.54      207.27      3.22 o 
   4   6   1        1.85        5.53      0.41 o 
   5   6   1        0.29        1.28      0.49 o 
   6   6   1     1013.22      986.36     13.76 o 
   7   6   1      570.57      564.18     11.40 o 
   8   6   1      123.51      120.84      3.27 o 
   9   6   1       34.11       34.52      1.33 o 
  10   6   1       13.59       10.18      1.95 o 
  -6   7   1       80.23       72.62      3.71 o 
  -5   7   1       52.94       47.79      2.36 o 
  -4   7   1      246.30      243.65     10.75 o 
  -3   7   1       55.07       45.93      2.70 o 
  -2   7   1      529.63      491.80      9.38 o 
  -1   7   1      548.59      538.17     10.21 o 
   0   7   1       29.44       30.08      0.83 o 
   1   7   1      855.61      847.68     19.15 o 
   2   7   1       21.39       21.20      0.70 o 
   3   7   1       60.13       59.02      1.25 o 
   4   7   1      503.81      520.68      7.50 o 
   5   7   1      191.06      192.86      3.15 o 
   6   7   1       14.69       16.43      0.78 o 
   7   7   1      209.79      203.62      3.39 o 
   8   7   1       48.55       55.13      3.24 o 
   9   7   1       44.52       46.86      2.67 o 
  10   7   1        4.61        4.34      0.73 o 
  -4   8   1       14.48       11.68      1.57 o 
  -3   8   1       39.56       36.37      3.33 o 
  -2   8   1        1.34        0.84      1.01 o 
  -1   8   1      313.46      303.28      6.14 o 
   0   8   1      172.97      172.40      3.78 o 
   1   8   1     1312.63     1273.30     31.33 o 
   2   8   1      195.07      192.16      3.97 o 
   3   8   1      269.48      260.61      4.06 o 
   4   8   1      568.33      543.20      7.89 o 
   5   8   1      152.52      142.69      2.52 o 
   6   8   1      237.87      228.17      3.99 o 
   7   8   1        4.04        4.23      0.50 o 
   8   8   1       54.33       48.99      1.67 o 
   9   8   1      107.14      100.30      2.67 o 
  -3   9   1        1.23        1.92      1.76 o 
  -2   9   1      324.14      316.55     12.66 o 
  -1   9   1      127.76      139.90      7.35 o 
   0   9   1        0.06        0.66      0.59 o 
   1   9   1      201.91      190.95      7.79 o 
   2   9   1       82.02       82.72      1.69 o 
   3   9   1       44.86       52.73      1.52 o 
   4   9   1       34.40       29.83      0.94 o 
   5   9   1       13.85       12.67      0.67 o 
   6   9   1      289.62      300.88      4.78 o 
   7   9   1       66.66       60.27      1.48 o 
   8   9   1        7.19        6.22      1.63 o 
   9   9   1        2.91        3.71      0.82 o 
  -3  10   1        5.84        7.85      1.07 o 
  -2  10   1       13.69       15.43      1.35 o 
  -1  10   1      251.12      272.75      6.94 o 
   0  10   1       27.64       31.59      3.08 o 
   1  10   1        0.03        0.17      0.54 o 
   2  10   1       68.30       64.24      1.50 o 
   3  10   1      217.83      206.23      3.50 o 
   4  10   1      161.80      160.83      2.89 o 
   5  10   1       38.26       43.76      1.24 o 
   6  10   1       81.14       85.60      1.87 o 
   7  10   1       31.36       33.57      1.22 o 
  -1  11   1       84.24       88.89      4.96 o 
   0  11   1       19.24       20.53      1.44 o 
   1  11   1      271.13      286.81     12.03 o 
   2  11   1        0.13        0.70      0.82 o 
   3  11   1        2.35        1.87      0.58 o 
   4  11   1      113.10      110.05      2.25 o 
   5  11   1       35.91       33.25      1.20 o 
   6  11   1       29.61       29.59      2.39 o 
   7  11   1       29.60       37.98      1.35 o 
   4  12   1        6.87        8.86      1.19 o 
   5  12   1       19.67       22.43      1.57 o 
  -5 -11   2       80.88       81.98      3.08 o 
  -4 -11   2       36.45       42.53      2.07 o 
  -3 -11   2        8.24        8.40      0.80 o 
  -2 -11   2        9.78       12.34      0.84 o 
  -7 -10   2        8.23        7.35      1.07 o 
  -6 -10   2       42.55       41.67      1.44 o 
  -5 -10   2        0.32       -0.11      0.51 o 
  -4 -10   2       12.68       16.20      0.94 o 
  -3 -10   2      477.00      479.73     12.00 o 
  -2 -10   2       70.37       77.89      1.95 o 
  -1 -10   2       32.57       37.88      1.82 o 
   0 -10   2      350.61      364.59      9.30 o 
   1 -10   2      283.38      315.90      8.23 o 
   2 -10   2       23.59       32.54      1.70 o 
  -8  -9   2       26.55       23.07      1.11 o 
  -7  -9   2        0.96        0.48      0.57 o 
  -6  -9   2      159.17      156.78      3.26 o 
  -5  -9   2       97.79       94.66      3.14 o 
  -4  -9   2        0.02        0.22      0.49 o 
  -3  -9   2       87.40       87.46      2.07 o 
  -2  -9   2      113.26      120.80      2.58 o 
  -1  -9   2       23.15       26.77      1.02 o 
   0  -9   2        3.52        2.66      0.53 o 
   1  -9   2       43.10       40.23      3.55 o 
   2  -9   2        6.76        0.13      1.82 o 
   3  -9   2       87.49       76.76      3.89 o 
  -8  -8   2        0.14        0.20      0.55 o 
  -7  -8   2       21.13       23.18      1.02 o 
  -6  -8   2       57.23       55.02      1.58 o 
  -5  -8   2       65.32       63.63      2.39 o 
  -4  -8   2      157.35      124.66      2.62 o 
  -3  -8   2        3.40        1.40      0.46 o 
  -2  -8   2      149.81      163.31      2.81 o 
  -1  -8   2       36.31       32.40      0.98 o 
   0  -8   2       23.03       19.11      0.85 o 
   1  -8   2      108.12      107.37      2.64 o 
   2  -8   2      108.59      112.77      6.69 o 
   3  -8   2      442.20      386.32     12.75 o 
   4  -8   2        0.01       -1.32      1.32 o 
  -9  -7   2        5.26        8.54      0.94 o 
  -8  -7   2      260.17      247.81      6.28 o 
  -7  -7   2       39.44       45.72      1.40 o 
  -6  -7   2      371.78      369.67      6.38 o 
  -5  -7   2       71.07       78.88      3.96 o 
  -4  -7   2      346.21      312.44      4.83 o 
  -3  -7   2      295.39      276.32      4.29 o 
  -2  -7   2       14.28        9.37      0.55 o 
  -1  -7   2      135.00      133.52      3.06 o 
   0  -7   2      439.21      429.96      6.26 o 
   1  -7   2       13.55       12.81      0.61 o 
   2  -7   2       19.45       20.31      1.73 o 
   3  -7   2       42.01       46.10      4.55 o 
   4  -7   2      128.85      100.44      4.15 o 
   5  -7   2      131.70      117.03      4.77 o 
  -9  -6   2       17.50       16.08      1.19 o 
  -8  -6   2        0.75        0.82      0.75 o 
  -7  -6   2      141.18      157.59      3.15 o 
  -6  -6   2        8.01        6.83      0.56 o 
  -5  -6   2      372.63      365.35      5.52 o 
  -4  -6   2      282.36      286.31      4.41 o 
  -3  -6   2        8.88        5.78      0.44 o 
  -2  -6   2      590.81      610.35      8.64 o 
  -1  -6   2       19.90       18.48      0.66 o 
   0  -6   2       27.28       24.82      0.74 o 
   1  -6   2       14.42       13.04      0.48 o 
   2  -6   2      251.23      249.56      3.37 o 
   3  -6   2        1.01        0.55      0.38 o 
   4  -6   2        3.63        4.58      0.75 o 
   5  -6   2       65.00       61.58      2.11 o 
   6  -6   2       41.03       42.91      1.84 o 
  -7  -5   2      117.57      115.36      2.20 o 
  -6  -5   2     1512.81     1513.12     20.97 o 
  -5  -5   2     1023.66     1024.68     14.26 o 
  -4  -5   2      105.42       88.46      1.67 o 
  -3  -5   2        1.64        1.83      0.32 o 
  -2  -5   2       32.26       52.46      1.02 o 
  -1  -5   2      438.99      468.87     10.26 o 
   0  -5   2        5.79       12.45      0.41 o 
   1  -5   2       69.15       69.98      1.11 o 
   2  -5   2        1.06        1.99      0.34 o 
   3  -5   2      349.58      347.43      5.45 o 
   4  -5   2      184.94      153.17      3.72 o 
   5  -5   2       21.67       15.01      1.48 o 
   6  -5   2      206.06      201.83      4.97 o 
   7  -5   2        1.53        0.42      0.80 o 
  -9  -4   2       11.42       13.32      1.63 o 
  -7  -4   2      450.38      471.18      7.14 o 
  -6  -4   2      269.98      271.65      5.25 o 
  -5  -4   2      630.42      614.64      8.30 o 
  -4  -4   2      389.61      378.84      5.98 o 
  -3  -4   2     2192.79     2240.48     26.95 o 
  -2  -4   2     5416.72     5787.46     73.67 o 
  -1  -4   2       55.21       57.25      0.92 o 
   0  -4   2      992.21      963.08     15.29 o 
   1  -4   2      522.91      540.14     12.70 o 
   2  -4   2      171.52      207.31      3.92 o 
   3  -4   2        0.38        0.30      0.28 o 
   4  -4   2      155.56      130.26      2.96 o 
   5  -4   2      121.11       94.07      2.64 o 
   6  -4   2       31.05       34.14      1.53 o 
   7  -4   2       57.28       58.90      2.22 o 
 -10  -3   2       80.70      103.27      4.90 o 
  -9  -3   2        0.02        0.04      0.75 o 
  -8  -3   2        6.29        4.63      1.04 o 
  -7  -3   2      154.16      154.98      3.54 o 
  -6  -3   2      142.19      152.57      2.28 o 
  -5  -3   2      208.30      212.53      2.92 o 
  -4  -3   2       75.77       83.51      1.53 o 
  -3  -3   2     1885.18     1978.76     27.77 o 
  -2  -3   2      547.88      554.58      6.72 o 
  -1  -3   2      866.52      934.22     11.79 o 
   0  -3   2      267.09      292.02      9.89 o 
   1  -3   2       52.16       55.82      1.32 o 
   2  -3   2        6.91       13.74      0.86 o 
   3  -3   2      342.71      322.88      4.05 o 
   4  -3   2      331.30      328.26      4.15 o 
   5  -3   2       21.35       28.29      1.51 o 
   6  -3   2      415.58      413.91      8.83 o 
   7  -3   2       84.96       93.17      2.86 o 
   8  -3   2       13.79       10.70      1.41 o 
 -10  -2   2      103.49      114.08      3.99 o 
  -9  -2   2       18.14       16.98      1.29 o 
  -8  -2   2       18.18       15.45      1.82 o 
  -7  -2   2       70.20       66.70      2.92 o 
  -6  -2   2      214.48      216.88      3.65 o 
  -5  -2   2      478.60      455.57      5.75 o 
  -4  -2   2      327.01      364.63      4.61 o 
  -3  -2   2        4.74        2.90      0.26 o 
  -2  -2   2      914.22      914.62     11.21 o 
  -1  -2   2      573.80      562.32      7.34 o 
   1  -2   2      586.00      622.53      8.06 o 
   2  -2   2     1575.86     1650.30     22.99 o 
   3  -2   2     2597.59     2672.85     33.18 o 
   4  -2   2        1.59        1.03      0.23 o 
   5  -2   2      526.67      535.52     10.81 o 
   6  -2   2        3.81        4.11      0.69 o 
   7  -2   2        5.92        8.51      1.13 o 
   8  -2   2       14.39       17.65      1.29 o 
  -9  -1   2       35.41       38.29      1.84 o 
  -8  -1   2       37.08       46.40      1.91 o 
  -7  -1   2       68.84       68.34      2.86 o 
  -6  -1   2        3.59        3.07      0.45 o 
  -5  -1   2        1.31        0.71      0.25 o 
  -4  -1   2      628.89      755.92     16.49 o 
  -3  -1   2     1756.60     1811.98     35.53 o 
  -2  -1   2      460.08      501.07      7.53 o 
  -1  -1   2        0.27        0.53      0.19 o 
   1  -1   2     1454.00     1444.67     19.22 o 
   2  -1   2     1606.33     1622.56     20.30 o 
   3  -1   2      759.05      753.19      9.07 o 
   4  -1   2       44.71       38.17      1.37 o 
   5  -1   2     1476.34     1409.98     20.02 o 
   6  -1   2     1022.67      989.86     19.34 o 
   7  -1   2      292.67      296.68      6.69 o 
   8  -1   2      155.60      155.38      4.18 o 
   9  -1   2        4.88        7.13      1.02 o 
  -9   0   2       60.24       55.62      2.27 o 
  -8   0   2      231.57      226.25      7.35 o 
  -7   0   2       40.46       39.82      2.01 o 
  -6   0   2        7.11        8.89      0.59 o 
  -5   0   2       32.98       39.94      1.40 o 
  -4   0   2      428.06      455.30      5.62 o 
  -3   0   2     1859.02     1887.50     28.12 o 
  -2   0   2     1399.92     1404.85     25.06 o 
  -1   0   2     3055.48     2992.51    129.12 o 
   0   0   2      454.94      474.39      6.63 o 
   1   0   2      185.50      177.94      2.57 o 
   3   0   2       56.25       62.61      1.65 o 
   4   0   2       93.18      100.55      3.10 o 
   5   0   2      863.95      874.77     13.00 o 
   6   0   2      996.24      953.54     13.54 o 
   7   0   2       24.19       20.85      1.20 o 
   8   0   2       15.67       16.65      1.18 o 
   9   0   2      129.82      113.51      3.46 o 
  -9   1   2       40.65       35.90      1.82 o 
  -8   1   2      101.69      107.50      3.24 o 
  -7   1   2        2.38        2.25      0.71 o 
  -6   1   2      264.90      270.85      5.73 o 
  -5   1   2     1146.70     1151.54     17.21 o 
  -4   1   2       69.30       70.10      1.41 o 
  -3   1   2       29.84       27.39      0.53 o 
  -2   1   2     4162.04     4061.76     67.21 o 
  -1   1   2        5.43        7.63      0.47 o 
   0   1   2     1035.03     1075.00     15.44 o 
   1   1   2        4.89        1.28      0.12 o 
   2   1   2        9.35        9.53      0.75 o 
   3   1   2     2885.18     2904.75     36.28 o 
   4   1   2      514.07      552.38      9.45 o 
   5   1   2      142.61      146.19      2.00 o 
   6   1   2       11.15       13.51      0.59 o 
   7   1   2       78.88       80.93      2.11 o 
   8   1   2      144.63      132.65      3.61 o 
   9   1   2       80.69       76.84      2.66 o 
  10   1   2       16.37       15.58      1.95 o 
  -8   2   2       99.87      100.37      7.38 o 
  -7   2   2       80.87       86.00      3.67 o 
  -6   2   2     1392.63     1391.54     26.96 o 
  -5   2   2      968.88      967.21     14.84 o 
  -4   2   2       61.14       59.84      1.29 o 
  -3   2   2      825.47      852.38     20.32 o 
  -2   2   2      712.14      757.71     11.83 o 
  -1   2   2       18.02       17.94      0.73 o 
   0   2   2      385.43      397.55      7.84 o 
   1   2   2     2191.54     2119.12     26.85 o 
   2   2   2      773.68      802.83     10.22 o 
   3   2   2     3915.71     3898.29     58.85 o 
   4   2   2      628.23      665.88     13.26 o 
   5   2   2        9.76        0.27      0.48 o 
   6   2   2        0.25        0.12      0.27 o 
   7   2   2        8.04       10.41      0.80 o 
   8   2   2      103.50      113.73      4.15 o 
   9   2   2        1.73        1.39      0.73 o 
  10   2   2       22.37       26.24      1.62 o 
  -8   3   2        0.96       -0.29      0.74 o 
  -7   3   2      161.29      178.02      7.63 o 
  -6   3   2        5.77        6.00      0.81 o 
  -5   3   2      242.13      252.15      4.24 o 
  -4   3   2      185.45      189.24      3.23 o 
  -3   3   2     2239.02     2396.48     35.62 o 
  -2   3   2     1064.52     1158.56     17.26 o 
  -1   3   2      137.40      138.21      3.66 o 
   0   3   2     3936.83     3756.52     73.01 o 
   1   3   2      830.82      836.63     10.54 o 
   2   3   2       11.31        9.34      0.31 o 
   3   3   2      706.46      754.45      9.53 o 
   4   3   2      859.36      920.72     11.61 o 
   5   3   2      240.50      189.38      2.52 o 
   6   3   2      283.31      309.20      4.76 o 
   7   3   2       20.88       19.17      0.70 o 
   8   3   2       49.90       38.94      1.08 o 
   9   3   2        5.17        5.37      0.87 o 
  10   3   2      116.96      129.63      4.08 o 
  -7   4   2       17.63       20.61      1.44 o 
  -6   4   2      384.43      380.56      8.27 o 
  -5   4   2       40.09       37.37      1.09 o 
  -4   4   2       46.04       43.39      1.65 o 
  -3   4   2      213.69      206.23      3.45 o 
  -2   4   2      177.81      167.45      4.27 o 
  -1   4   2      459.11      483.64     14.15 o 
   0   4   2      147.79      154.53      5.02 o 
   1   4   2        4.38        9.66      0.59 o 
   2   4   2     1771.18     1812.06     26.27 o 
   3   4   2     1336.02     1348.20     17.54 o 
   4   4   2        9.17       12.55      0.99 o 
   5   4   2      500.92      522.59      6.88 o 
   6   4   2      381.11      376.61      4.78 o 
   7   4   2      379.64      365.54      6.00 o 
   8   4   2        2.84        1.60      0.58 o 
   9   4   2        1.58        0.93      0.97 o 
  10   4   2       38.24       45.35      3.02 o 
  -7   5   2       20.20       17.79      1.88 o 
  -6   5   2       19.46       17.65      1.22 o 
  -5   5   2       11.91       18.05      0.78 o 
  -4   5   2      263.26      245.09      4.12 o 
  -3   5   2       10.37       13.22      0.59 o 
  -2   5   2      114.78      133.79      5.92 o 
  -1   5   2      380.23      400.26     11.81 o 
   0   5   2      423.08      391.94      8.78 o 
   1   5   2      558.15      585.04      8.73 o 
   2   5   2     4157.95     4469.81     66.84 o 
   3   5   2     2271.67     2388.76     35.02 o 
   4   5   2       29.43       22.10      0.96 o 
   5   5   2      837.40      829.51     12.95 o 
   6   5   2      518.24      500.22      7.19 o 
   7   5   2      301.91      289.59      5.59 o 
   8   5   2       25.11       34.50      2.89 o 
   9   5   2       28.47       33.81      1.27 o 
  10   5   2        1.65        0.38      1.51 o 
  -6   6   2       36.69       35.57      1.71 o 
  -5   6   2       79.17       67.97      2.27 o 
  -4   6   2      289.65      271.83      5.07 o 
  -3   6   2       63.10       60.02      1.62 o 
  -2   6   2       35.23       36.50      0.98 o 
  -1   6   2      112.86      119.59      2.14 o 
   0   6   2       21.73       17.29      0.81 o 
   1   6   2      278.62      290.84      5.42 o 
   2   6   2       27.28       49.24      1.20 o 
   3   6   2       98.42      107.06      1.85 o 
   4   6   2      240.41      224.45      3.45 o 
   5   6   2     1488.97     1427.57     19.66 o 
   6   6   2     1367.35     1336.05     24.63 o 
   7   6   2      259.65      242.41      4.99 o 
   8   6   2      258.96      272.73      5.45 o 
   9   6   2        2.73        2.01      0.52 o 
  10   6   2       18.31       22.78      1.70 o 
  -6   7   2       36.28       35.93      2.70 o 
  -5   7   2      142.80      131.74      3.64 o 
  -4   7   2       29.56       28.30      1.27 o 
  -3   7   2       73.67       69.94      1.60 o 
  -2   7   2      141.38      141.11      3.11 o 
  -1   7   2        4.63        3.55      0.56 o 
   0   7   2        2.30        3.70      0.40 o 
   1   7   2       27.68       24.21      0.70 o 
   2   7   2      301.76      310.46      4.96 o 
   3   7   2       38.66       33.82      0.86 o 
   4   7   2      383.63      384.99      5.68 o 
   5   7   2      314.33      315.08      4.76 o 
   6   7   2       21.40       20.70      0.74 o 
   7   7   2       29.60       33.91      1.76 o 
   8   7   2       88.02       91.76      2.42 o 
   9   7   2        0.00        0.10      0.56 o 
  10   7   2       22.01       23.59      2.01 o 
  -4   8   2        8.64        6.72      0.88 o 
  -3   8   2       74.34       74.17      8.54 o 
  -2   8   2        7.42        7.09      1.54 o 
  -1   8   2       32.02       33.04      1.22 o 
   0   8   2      318.07      299.08      6.02 o 
   1   8   2      150.40      149.78      3.74 o 
   2   8   2       29.63       22.24      0.96 o 
   3   8   2      257.88      247.03      3.87 o 
   4   8   2      271.82      240.40      3.79 o 
   5   8   2       28.09       36.48      1.52 o 
   6   8   2      223.89      213.47      3.51 o 
   7   8   2      208.90      220.85      4.78 o 
   8   8   2      127.61      129.04      3.15 o 
   9   8   2        0.69        0.04      0.52 o 
  10   8   2       15.93       14.30      1.05 o 
  -3   9   2      394.74      414.12     32.16 o 
  -2   9   2       49.46       52.45      1.79 o 
  -1   9   2       43.68       44.04      1.54 o 
   0   9   2       42.08       36.97      1.35 o 
   1   9   2       30.09       25.13      1.44 o 
   2   9   2      119.95      127.74      2.29 o 
   3   9   2        0.27        0.79      0.38 o 
   4   9   2      178.69      142.16      2.53 o 
   5   9   2        1.80        3.13      0.46 o 
   6   9   2      261.36      260.63      4.22 o 
   7   9   2        0.60        1.96      0.46 o 
   8   9   2        0.75        0.86      0.57 o 
   9   9   2       10.71        8.27      1.38 o 
  10   9   2       54.04       58.92      4.08 o 
  -2  10   2       42.96       44.47      3.27 o 
  -1  10   2       51.96       49.70      4.49 o 
   0  10   2        7.32        5.94      1.48 o 
   1  10   2       11.67       13.09      0.90 o 
   2  10   2       59.15       65.32      1.49 o 
   3  10   2      128.38      133.48      2.62 o 
   4  10   2       27.30       29.76      1.03 o 
   5  10   2      173.61      169.71      3.03 o 
   6  10   2      140.37      139.89      2.63 o 
   7  10   2       10.24        9.57      1.06 o 
   8  10   2        3.46        1.82      0.62 o 
  -1  11   2      159.33      166.30      9.55 o 
   0  11   2      313.52      312.99     13.13 o 
   1  11   2       43.69       46.99      2.42 o 
   2  11   2       72.88       78.44      2.33 o 
   3  11   2      365.39      351.97      5.51 o 
   4  11   2        0.61        0.32      0.47 o 
   5  11   2        0.36        0.76      0.51 o 
   6  11   2        4.90        4.71      0.64 o 
   7  11   2       12.96       14.28      0.86 o 
   1  12   2       67.98       69.85      4.40 o 
   2  12   2        9.58       13.51      2.26 o 
   3  12   2        1.14        4.08      1.70 o 
   4  12   2       15.95       20.04      0.94 o 
   5  12   2      178.69      183.77      3.80 o 
   6  12   2       16.42       19.03      1.38 o 
  -2 -11   3       22.72       21.23      1.57 o 
  -6 -10   3       29.64       28.95      2.17 o 
  -5 -10   3        2.82        1.81      0.60 o 
  -4 -10   3       69.19       67.83      2.29 o 
  -3 -10   3       39.54       35.24      1.29 o 
  -2 -10   3        0.13        0.00      0.53 o 
  -1 -10   3       70.30       77.20      1.98 o 
   0 -10   3      169.75      178.65      5.15 o 
   1 -10   3      141.40      164.52      4.84 o 
  -8  -9   3       10.90        5.72      1.07 o 
  -7  -9   3        1.26        1.66      0.62 o 
  -6  -9   3       33.14       35.93      1.33 o 
  -5  -9   3       86.34       89.70      2.22 o 
  -4  -9   3      190.14      187.96      3.70 o 
  -3  -9   3      200.62      192.04      3.75 o 
  -2  -9   3        5.23        3.63      0.58 o 
  -1  -9   3       90.13       95.74      2.26 o 
   0  -9   3        6.36        8.52      0.69 o 
   1  -9   3      318.77      348.63      8.86 o 
   2  -9   3        1.08        2.14      0.82 o 
  -8  -8   3        9.56       10.99      1.35 o 
  -7  -8   3       41.86       37.66      1.33 o 
  -6  -8   3      546.87      536.64     10.90 o 
  -5  -8   3        0.34        0.74      0.51 o 
  -4  -8   3       17.83       14.63      0.82 o 
  -3  -8   3       20.13       22.71      1.51 o 
  -2  -8   3        5.52        5.56      0.58 o 
  -1  -8   3      364.23      363.69      6.23 o 
   0  -8   3       20.08       18.18      0.82 o 
   1  -8   3        4.19        6.47      0.82 o 
   2  -8   3      637.35      614.31     37.28 o 
   3  -8   3        0.98       -0.88      1.38 o 
   4  -8   3       65.55       59.61      3.14 o 
  -8  -7   3       71.07       66.45      1.82 o 
  -7  -7   3       26.64       25.40      1.09 o 
  -6  -7   3        5.31        4.81      0.63 o 
  -5  -7   3      348.30      336.19      5.89 o 
  -4  -7   3      487.26      471.56      7.88 o 
  -3  -7   3      199.19      192.46      3.77 o 
  -2  -7   3      204.24      203.03      3.72 o 
  -1  -7   3     1499.18     1458.54     25.27 o 
   0  -7   3       39.18       35.46      0.96 o 
   1  -7   3       47.21       42.70      1.64 o 
   2  -7   3        2.25        4.00      1.10 o 
   3  -7   3       52.31       38.13      2.20 o 
   4  -7   3       22.96       15.96      1.57 o 
   5  -7   3        5.57        3.83      1.26 o 
  -8  -6   3        0.26       -0.13      0.69 o 
  -7  -6   3      473.02      472.74      7.97 o 
  -6  -6   3       24.18       20.86      0.93 o 
  -5  -6   3      219.76      216.73      3.99 o 
  -4  -6   3      677.92      678.99     10.93 o 
  -3  -6   3       92.54       88.97      1.70 o 
  -2  -6   3       36.85       39.44      0.98 o 
  -1  -6   3      407.23      391.27      9.14 o 
   0  -6   3       74.26       81.93      1.54 o 
   1  -6   3      694.49      697.41      9.56 o 
   2  -6   3      979.95      940.43     26.48 o 
   3  -6   3        4.00        1.79      0.62 o 
   4  -6   3      244.63      225.88      5.18 o 
   5  -6   3      128.58      124.71      3.37 o 
   6  -6   3       70.85       68.66      2.39 o 
  -8  -5   3       16.90       15.89      1.13 o 
  -7  -5   3      190.41      195.68      3.72 o 
  -6  -5   3      760.36      766.85     12.29 o 
  -5  -5   3      128.63      128.08      2.49 o 
  -4  -5   3      227.12      242.64      3.79 o 
  -3  -5   3      408.14      419.40      5.40 o 
  -2  -5   3      121.94      113.11      1.67 o 
  -1  -5   3      473.98      473.02      6.69 o 
   0  -5   3       20.55       24.96      0.60 o 
   1  -5   3      197.01      183.82      2.48 o 
   2  -5   3     1102.89     1116.98     13.39 o 
   3  -5   3        0.07        0.59      0.29 o 
   4  -5   3       85.28       72.33      2.15 o 
   5  -5   3       12.10       10.65      1.63 o 
   6  -5   3       20.37       17.52      1.17 o 
   7  -5   3       29.47       30.93      1.61 o 
  -7  -4   3       11.49       11.83      0.81 o 
  -6  -4   3      590.02      583.53      8.59 o 
  -5  -4   3      233.96      253.43      4.02 o 
  -4  -4   3       43.16       34.75      0.77 o 
  -3  -4   3      378.70      400.04      5.04 o 
  -2  -4   3      251.56      250.03      3.25 o 
  -1  -4   3     2270.09     2253.51     26.87 o 
   0  -4   3       84.23       93.67      1.36 o 
   1  -4   3      200.80      235.35      7.23 o 
   2  -4   3      532.65      530.00      6.66 o 
   3  -4   3       74.02       71.81      1.15 o 
   4  -4   3     1301.03     1267.84     24.35 o 
   5  -4   3       48.11       44.77      3.93 o 
   6  -4   3        2.37        3.46      0.85 o 
   7  -4   3      427.75      427.30     10.62 o 
  -9  -3   3       95.43       97.81      4.21 o 
  -8  -3   3      120.24      119.82      5.12 o 
  -7  -3   3      233.80      242.05      9.29 o 
  -6  -3   3        0.04       -0.27      0.34 o 
  -5  -3   3      158.06      173.71      2.85 o 
  -4  -3   3      406.22      386.07      4.91 o 
  -3  -3   3      485.00      464.91      5.77 o 
  -2  -3   3       74.38       80.41      1.23 o 
  -1  -3   3     1710.29     1721.74     21.80 o 
   0  -3   3       62.50       65.51      1.79 o 
   1  -3   3     1044.21     1108.53     20.99 o 
   2  -3   3        5.81        4.33      0.30 o 
   3  -3   3        0.50        1.37      0.24 o 
   4  -3   3      783.73      812.90     11.51 o 
   5  -3   3       20.23       21.97      1.44 o 
   6  -3   3       37.48       28.36      1.35 o 
   7  -3   3        0.18        0.02      0.62 o 
   8  -3   3        1.06        0.20      0.77 o 
  -9  -2   3       36.25       36.87      1.78 o 
  -8  -2   3        6.90        7.21      0.93 o 
  -7  -2   3       25.32       22.30      0.93 o 
  -6  -2   3      258.57      257.36      3.49 o 
  -5  -2   3        4.70        6.99      0.44 o 
  -4  -2   3       32.20       25.82      0.62 o 
  -3  -2   3       25.54       36.84      0.72 o 
  -2  -2   3        0.33        1.50      0.21 o 
  -1  -2   3        0.72        0.38      0.30 o 
   0  -2   3      181.57      170.38      4.14 o 
   1  -2   3     2621.12     2536.84     33.30 o 
   2  -2   3      525.96      499.27      6.08 o 
   3  -2   3       47.31       55.04      1.05 o 
   4  -2   3       15.07       23.31      0.50 o 
   5  -2   3       67.49       64.73      1.29 o 
   6  -2   3       46.76       45.74      1.69 o 
   7  -2   3       64.41       64.38      2.54 o 
   8  -2   3       17.89       13.68      1.15 o 
  -9  -1   3       10.14       12.20      1.15 o 
  -8  -1   3        9.14        8.85      0.95 o 
  -7  -1   3       18.68       21.23      1.22 o 
  -6  -1   3       36.94       31.92      1.03 o 
  -5  -1   3       77.61       79.65      2.16 o 
  -4  -1   3      889.23      905.79     11.43 o 
  -3  -1   3        1.93        7.15      0.41 o 
  -2  -1   3        0.77        1.16      0.20 o 
  -1  -1   3     2538.54     2473.04     32.54 o 
   0  -1   3       32.85       30.41      0.59 o 
   1  -1   3      425.93      427.08      5.21 o 
   2  -1   3      435.60      446.91      5.54 o 
   3  -1   3        1.72        5.61      0.25 o 
   4  -1   3      151.82      145.90      2.23 o 
   5  -1   3      222.69      221.98      4.08 o 
   6  -1   3        5.78        7.76      1.48 o 
   7  -1   3      224.10      198.76      4.83 o 
   8  -1   3        0.56        0.28      0.66 o 
   9  -1   3        3.28        2.04      0.81 o 
  -9   0   3       47.13       46.50      2.58 o 
  -8   0   3       56.98       65.12      2.33 o 
  -7   0   3      149.46      151.71      3.92 o 
  -6   0   3       26.66       24.77      1.09 o 
  -5   0   3       71.66       83.34      1.74 o 
  -4   0   3     1095.22     1081.11     13.02 o 
  -3   0   3        5.33        2.17      0.29 o 
  -2   0   3        0.65        0.53      0.17 o 
  -1   0   3      135.76      128.64      1.66 o 
   0   0   3        6.11        5.97      0.49 o 
   1   0   3      258.60      254.38      3.13 o 
   2   0   3       81.28       86.94      1.50 o 
   3   0   3      323.25      330.13      5.29 o 
   4   0   3      313.82      252.75      4.41 o 
   5   0   3      758.60      762.10     11.46 o 
   6   0   3        7.23        8.29      0.64 o 
   7   0   3      310.71      293.54      6.57 o 
   8   0   3        9.15        9.23      0.95 o 
   9   0   3       15.11       13.19      1.35 o 
  -9   1   3        0.94        1.26      1.13 o 
  -8   1   3        0.01        0.07      0.71 o 
  -7   1   3       57.39       61.07      2.83 o 
  -6   1   3      398.79      379.61      6.29 o 
  -5   1   3       22.90       26.26      0.86 o 
  -4   1   3        5.06        5.75      0.52 o 
  -3   1   3       21.49       35.52      1.98 o 
  -2   1   3        3.09        2.09      0.25 o 
  -1   1   3     1015.78     1035.57     14.87 o 
   0   1   3       25.16       25.52      0.68 o 
   1   1   3      173.46      194.15      2.42 o 
   2   1   3     5151.86     4922.43     97.50 o 
   3   1   3       18.12       14.94      0.43 o 
   4   1   3        3.17        7.65      0.36 o 
   5   1   3      375.56      424.44     16.13 o 
   6   1   3       74.33       78.23      2.67 o 
   7   1   3       20.58       19.37      1.72 o 
   8   1   3        0.15       -0.53      0.58 o 
   9   1   3       74.37       71.24      6.09 o 
  10   1   3      151.77      157.04      5.97 o 
  -8   2   3        1.20        1.08      0.80 o 
  -7   2   3      167.74      171.75      9.67 o 
  -6   2   3      511.83      528.85     10.08 o 
  -5   2   3      125.79      126.12      2.40 o 
  -4   2   3      574.58      614.76     11.06 o 
  -3   2   3      242.40      248.65      3.97 o 
  -2   2   3      226.23      207.75      3.29 o 
  -1   2   3     2691.09     2702.28     47.10 o 
   0   2   3        2.31        1.33      0.15 o 
   1   2   3      232.48      234.94      2.89 o 
   2   2   3     3650.10     3449.58     51.47 o 
   3   2   3      558.59      575.49      7.17 o 
   4   2   3     1258.87     1296.20     15.75 o 
   5   2   3        1.42        1.21      0.32 o 
   6   2   3        0.16        0.53      0.27 o 
   7   2   3     1048.38     1023.34     14.61 o 
   8   2   3       49.31       39.24      1.98 o 
   9   2   3        7.02        7.81      0.95 o 
  10   2   3       94.43       96.22      3.20 o 
  -8   3   3        1.88        1.11      0.81 o 
  -7   3   3       47.43       45.77      2.48 o 
  -6   3   3        9.95        8.58      0.89 o 
  -5   3   3      135.56      140.21      2.63 o 
  -4   3   3     1287.67     1313.48     19.66 o 
  -3   3   3      380.56      395.22      6.12 o 
  -2   3   3        1.17        0.78      0.27 o 
  -1   3   3        1.41        0.31      0.50 o 
   0   3   3       80.05       80.85      1.29 o 
   1   3   3     1927.61     1829.68     23.59 o 
   2   3   3      121.63      118.31      1.53 o 
   3   3   3      273.49      334.94      4.12 o 
   4   3   3     1376.41     1306.65     16.57 o 
   5   3   3       37.23       36.31      1.16 o 
   6   3   3       39.70       38.48      1.37 o 
   7   3   3       64.94       63.84      2.32 o 
   8   3   3      200.64      192.82      3.33 o 
   9   3   3       40.89       45.48      2.51 o 
  10   3   3        6.46        6.77      1.02 o 
  -7   4   3       87.54       85.38      3.05 o 
  -6   4   3      123.45      120.02      7.91 o 
  -5   4   3      327.06      330.72      5.55 o 
  -4   4   3       95.01      102.19      2.01 o 
  -3   4   3      239.50      254.72      4.13 o 
  -2   4   3      731.39      759.70     24.81 o 
  -1   4   3       27.82       31.75      1.39 o 
   0   4   3        1.35        1.33      0.20 o 
   1   4   3     1336.71     1320.52     16.27 o 
   2   4   3      368.67      372.57      5.55 o 
   3   4   3        0.27        0.17      0.16 o 
   4   4   3        1.43        0.93      0.26 o 
   5   4   3       41.94       43.17      1.04 o 
   6   4   3      114.85      109.79      3.43 o 
   7   4   3      110.79      101.64      1.95 o 
   8   4   3       62.22       64.25      1.51 o 
   9   4   3      289.51      299.33      6.40 o 
  -7   5   3        4.64        5.39      1.32 o 
  -6   5   3      318.53      316.55      7.16 o 
  -5   5   3       75.37       75.15      1.74 o 
  -4   5   3      671.79      670.77     10.25 o 
  -3   5   3       27.38       32.42      0.91 o 
  -2   5   3      164.79      174.98      5.59 o 
  -1   5   3     1543.86     1570.98     38.10 o 
   0   5   3       46.36       47.94      1.05 o 
   1   5   3        7.97       13.26      0.97 o 
   2   5   3      620.96      609.75      8.76 o 
   3   5   3       62.34       47.62      1.81 o 
   4   5   3      999.19     1068.18     13.32 o 
   5   5   3      503.12      561.18      6.90 o 
   6   5   3       11.00       11.86      1.19 o 
   7   5   3      318.29      312.67      5.98 o 
   8   5   3       26.20       23.63      1.01 o 
   9   5   3        0.31        0.63      0.47 o 
  10   5   3      298.02      306.80     11.75 o 
  -6   6   3       26.43       27.11      1.53 o 
  -5   6   3       42.95       40.99      1.53 o 
  -4   6   3      310.66      316.61      5.29 o 
  -3   6   3       24.62       25.72      1.01 o 
  -2   6   3       17.39       18.38      0.69 o 
  -1   6   3      625.93      628.81     21.66 o 
   0   6   3      139.75      139.23      2.67 o 
   1   6   3       84.14       70.90      1.45 o 
   2   6   3        2.84        3.74      0.32 o 
   3   6   3      295.30      328.69      4.81 o 
   4   6   3     1562.59     1567.14     21.67 o 
   5   6   3       58.72       57.40      1.18 o 
   6   6   3      103.12       99.75      1.81 o 
   7   6   3       56.75       63.59      1.82 o 
   8   6   3      117.95      122.98      2.87 o 
   9   6   3        7.69        6.97      1.26 o 
  10   6   3       81.77       86.73      2.37 o 
  -6   7   3        4.78        2.76      1.51 o 
  -5   7   3       20.04       15.82      1.92 o 
  -4   7   3      392.44      404.14     16.73 o 
  -3   7   3        1.34        0.46      0.45 o 
  -2   7   3      530.25      529.60      8.18 o 
  -1   7   3      204.70      205.35      4.29 o 
   0   7   3       35.52       36.94      0.87 o 
   1   7   3      296.84      275.31      5.38 o 
   2   7   3      553.04      552.32      9.32 o 
   3   7   3       34.73       36.51      1.91 o 
   4   7   3      225.55      231.00      3.60 o 
   5   7   3      559.59      568.62      8.15 o 
   6   7   3       29.11       33.81      0.92 o 
   7   7   3       20.09       16.00      0.89 o 
   8   7   3        0.36        0.51      0.51 o 
   9   7   3       73.84       77.44      2.51 o 
  10   7   3      164.67      164.24      3.79 o 
  -4   8   3        0.32       -0.19      1.01 o 
  -3   8   3       47.51       51.46      5.72 o 
  -2   8   3       47.02       50.68      2.17 o 
  -1   8   3      471.81      465.06      9.03 o 
   0   8   3        2.13        2.19      0.58 o 
   1   8   3      247.00      246.37      3.81 o 
   2   8   3      463.13      441.41      8.84 o 
   3   8   3      441.54      430.06      6.29 o 
   4   8   3      509.76      507.35      7.37 o 
   5   8   3       92.20       80.03      1.62 o 
   6   8   3      103.06       94.23      2.39 o 
   7   8   3      125.96      118.48      2.89 o 
   8   8   3       24.78       22.87      1.11 o 
   9   8   3       39.77       41.14      1.54 o 
  10   8   3      110.23      123.01      3.14 o 
  -4   9   3      150.44      161.31      4.84 o 
  -3   9   3       64.40       59.17      5.87 o 
  -2   9   3       11.56       14.12      2.04 o 
  -1   9   3      215.13      206.21      4.52 o 
   0   9   3        2.91        1.94      0.59 o 
   1   9   3       24.72       29.09      2.64 o 
   2   9   3      774.28      743.21     13.62 o 
   3   9   3      154.59      160.38      2.73 o 
   4   9   3      867.63      856.30     12.12 o 
   5   9   3      142.36      133.14      2.42 o 
   6   9   3       26.82       22.57      0.82 o 
   7   9   3      155.74      162.41      4.15 o 
   8   9   3        0.05        0.72      0.57 o 
   9   9   3      121.01      126.82      3.21 o 
  10   9   3       19.10       25.13      2.76 o 
  -3  10   3       53.92       64.58      2.58 o 
  -2  10   3        6.58        8.62      2.36 o 
  -1  10   3        6.95        7.66      0.94 o 
   0  10   3       14.32       13.36      0.96 o 
   1  10   3       93.51       86.73      3.74 o 
   2  10   3        0.69        0.95      0.53 o 
   3  10   3       60.69       72.81      1.58 o 
   4  10   3      202.64      206.09      3.46 o 
   5  10   3        7.53        5.52      0.54 o 
   6  10   3       70.81       74.43      3.21 o 
   7  10   3       11.60       11.41      0.66 o 
   8  10   3        8.40        7.21      0.79 o 
   9  10   3      166.48      173.94      7.79 o 
  -1  11   3       10.42        9.96      2.61 o 
   0  11   3        0.23       -0.25      0.65 o 
   1  11   3      254.21      239.13      6.66 o 
   2  11   3      274.22      273.99      7.38 o 
   3  11   3       36.89       34.43      1.08 o 
   4  11   3        4.69        4.32      0.54 o 
   5  11   3        0.29        0.23      0.62 o 
   6  11   3      102.31      102.48      2.14 o 
   7  11   3      358.13      360.19     11.75 o 
   8  11   3        0.39        1.44      1.63 o 
   1  12   3       14.41       15.83      2.51 o 
   2  12   3        4.06        4.62      0.75 o 
   3  12   3       23.02       26.06      1.32 o 
   4  12   3      203.90      217.34      5.34 o 
   5  12   3       40.90       38.29      1.22 o 
   6  12   3       62.73       60.01      1.57 o 
   7  12   3       18.03       16.98      1.11 o 
  -5 -10   4       82.94       85.11      2.24 o 
  -4 -10   4        1.06        1.29      0.60 o 
  -3 -10   4       66.00       65.98      1.89 o 
  -2 -10   4      224.96      233.36      6.53 o 
  -1 -10   4       72.68       78.80      3.24 o 
   0 -10   4       18.87       27.26      1.57 o 
   1 -10   4       93.90      117.72      3.83 o 
  -7  -9   4       34.08       41.39      1.51 o 
  -6  -9   4      109.03      110.89      2.64 o 
  -5  -9   4      279.74      277.40      5.19 o 
  -4  -9   4       78.80       66.31      1.82 o 
  -3  -9   4        6.14        5.34      0.62 o 
  -2  -9   4      162.46      169.84      3.44 o 
  -1  -9   4       15.14       17.51      0.89 o 
   0  -9   4       44.38       36.96      1.24 o 
   1  -9   4        0.05       -0.13      0.69 o 
  -8  -8   4      157.24      168.26      4.40 o 
  -7  -8   4      299.05      311.02      5.74 o 
  -6  -8   4       15.74       16.22      1.13 o 
  -5  -8   4      129.00      119.46      2.66 o 
  -4  -8   4      294.21      262.91      4.86 o 
  -3  -8   4       19.35       23.97      0.98 o 
  -2  -8   4       39.26       36.47      1.88 o 
  -1  -8   4       19.85       20.36      0.89 o 
   0  -8   4      579.80      589.91     14.26 o 
   1  -8   4       32.62       29.26      1.04 o 
   2  -8   4       92.65      109.99      3.39 o 
  -8  -7   4        1.34        2.81      0.62 o 
  -7  -7   4       21.22       21.13      1.02 o 
  -6  -7   4      291.99      279.76      5.12 o 
  -5  -7   4        5.30        7.67      0.67 o 
  -4  -7   4       14.63       12.90      0.78 o 
  -3  -7   4      249.88      257.68      4.67 o 
  -2  -7   4      109.52      104.38      2.26 o 
  -1  -7   4        7.94        8.42      0.62 o 
   0  -7   4       49.81       52.69      1.38 o 
   1  -7   4      148.30      157.91      3.02 o 
   2  -7   4        1.76        3.31      0.51 o 
   3  -7   4      160.00      139.20      5.21 o 
   4  -7   4        0.00       -1.13      1.13 o 
   5  -7   4       29.11       25.32      2.01 o 
  -8  -6   4       98.61      111.30      2.55 o 
  -7  -6   4        2.82        3.17      0.60 o 
  -6  -6   4       67.42       65.03      1.73 o 
  -5  -6   4      236.18      236.41      6.16 o 
  -4  -6   4        8.32        7.54      0.63 o 
  -3  -6   4       54.82       52.74      1.42 o 
  -2  -6   4       21.85       20.56      0.82 o 
  -1  -6   4        7.15        9.54      0.60 o 
   0  -6   4     2440.81     2542.24     39.28 o 
   1  -6   4      294.95      292.97      5.17 o 
   2  -6   4       20.68       28.53      1.16 o 
   3  -6   4      142.53      134.61      6.66 o 
   4  -6   4        9.99        6.06      0.80 o 
   5  -6   4        1.61        0.55      0.73 o 
   6  -6   4       21.12       16.65      1.26 o 
  -8  -5   4      238.49      251.71      6.97 o 
  -7  -5   4       82.58       81.30      3.36 o 
  -6  -5   4      877.43      870.22     16.05 o 
  -5  -5   4      199.14      203.12      3.76 o 
  -4  -5   4       35.87       35.50      2.23 o 
  -3  -5   4      189.79      175.34      2.76 o 
  -2  -5   4       86.94      114.82      1.89 o 
  -1  -5   4      163.45      167.72      2.99 o 
   0  -5   4     2628.02     2724.08     33.30 o 
   1  -5   4      825.81      833.10     10.07 o 
   2  -5   4        0.66        1.33      0.28 o 
   3  -5   4      116.48      127.81      2.28 o 
   4  -5   4        0.51        0.15      0.55 o 
   5  -5   4      487.25      461.29      9.68 o 
   6  -5   4       50.26       49.62      1.91 o 
   7  -5   4       35.47       38.37      1.88 o 
  -7  -4   4       20.08       21.39      1.07 o 
  -6  -4   4      394.95      398.81      5.71 o 
  -5  -4   4      510.71      525.99      8.78 o 
  -4  -4   4       13.32       14.23      0.58 o 
  -3  -4   4      442.85      412.55      5.22 o 
  -2  -4   4      348.48      341.11      4.35 o 
  -1  -4   4      461.55      476.15      5.87 o 
   0  -4   4        2.02        1.57      0.38 o 
   1  -4   4      938.75     1011.59     18.86 o 
   2  -4   4      419.57      432.93      5.36 o 
   3  -4   4      118.39      116.17      1.70 o 
   4  -4   4       29.19       27.78      0.82 o 
   5  -4   4       85.60       72.92      3.55 o 
   6  -4   4      219.01      208.36      5.90 o 
   7  -4   4        4.25        3.28      1.07 o 
  -7  -3   4       53.90       50.76      2.26 o 
  -6  -3   4        3.33        3.39      0.44 o 
  -5  -3   4      648.15      667.12      8.30 o 
  -4  -3   4      257.44      279.57      3.69 o 
  -3  -3   4        2.66        2.20      0.29 o 
  -2  -3   4     1053.18     1075.38     15.20 o 
  -1  -3   4        0.45        0.23      0.23 o 
   0  -3   4        6.02       12.49      0.38 o 
   1  -3   4      378.52      397.52      8.08 o 
   2  -3   4       33.68       50.96      1.37 o 
   3  -3   4       96.26       77.83      1.19 o 
   4  -3   4       11.84       12.60      0.62 o 
   5  -3   4       17.94       16.43      0.98 o 
   6  -3   4      166.29      160.77      4.05 o 
   7  -3   4        7.37        9.27      0.95 o 
   8  -3   4      254.59      277.08      9.86 o 
  -9  -2   4        2.33        2.01      1.38 o 
  -8  -2   4      986.28      941.62     18.84 o 
  -7  -2   4      242.98      241.24      4.29 o 
  -6  -2   4        1.57        1.96      0.49 o 
  -5  -2   4      736.20      769.65     10.77 o 
  -4  -2   4      403.18      429.89      5.92 o 
  -3  -2   4      254.05      259.62      3.48 o 
  -2  -2   4      247.82      264.81      3.38 o 
  -1  -2   4      157.97      175.56      2.31 o 
   0  -2   4     1532.15     1579.92     26.67 o 
   1  -2   4       56.25       63.86      0.95 o 
   2  -2   4     4925.27     5256.17     66.71 o 
   3  -2   4       43.64       30.00      0.72 o 
   4  -2   4      136.97      130.37      2.19 o 
   5  -2   4      188.58      183.84      2.98 o 
   6  -2   4       59.35       54.95      1.91 o 
   7  -2   4       65.16       67.90      2.31 o 
   8  -2   4      356.61      353.25     19.06 o 
  -9  -1   4       19.93       22.23      1.44 o 
  -8  -1   4       64.83       60.05      2.64 o 
  -7  -1   4      485.29      491.94      7.92 o 
  -6  -1   4      118.80      128.50      3.80 o 
  -5  -1   4        8.86        5.16      0.37 o 
  -4  -1   4      513.55      532.59      6.60 o 
  -3  -1   4      654.14      628.36      9.03 o 
  -2  -1   4     2594.39     2544.34     47.35 o 
  -1  -1   4       69.69       72.01      1.20 o 
   0  -1   4      134.80      125.22      1.86 o 
   1  -1   4      116.87      100.55      1.34 o 
   2  -1   4      167.65      168.49      2.15 o 
   3  -1   4     2498.59     2574.30     31.97 o 
   4  -1   4       18.35       19.07      1.12 o 
   5  -1   4       92.93       80.14      1.96 o 
   6  -1   4       18.73       18.91      0.65 o 
   7  -1   4       71.31       71.11      2.33 o 
   8  -1   4        1.76        0.78      0.64 o 
   9  -1   4       43.31       39.33      1.91 o 
  -9   0   4       41.02       36.62      1.84 o 
  -8   0   4       34.89       32.39      1.62 o 
  -7   0   4      273.29      264.72      6.08 o 
  -6   0   4      285.79      286.70      4.84 o 
  -5   0   4      669.58      677.72     10.32 o 
  -4   0   4      269.28      290.73      3.74 o 
  -3   0   4      142.39      141.71      1.94 o 
  -2   0   4      951.55      952.68     11.58 o 
  -1   0   4      330.90      353.34      4.66 o 
   1   0   4       25.80       24.06      0.75 o 
   2   0   4      454.96      446.47      5.48 o 
   3   0   4     1826.14     1804.71     25.44 o 
   4   0   4      180.20      214.37      7.13 o 
   5   0   4        0.01        1.01      0.30 o 
   6   0   4     1241.41     1229.33     18.11 o 
   7   0   4       91.00       80.23      3.83 o 
   8   0   4      209.24      224.49      7.82 o 
   9   0   4       16.09       19.00      1.33 o 
  -9   1   4       17.18       20.35      1.95 o 
  -8   1   4      115.42      125.93      7.48 o 
  -7   1   4      147.27      140.00      3.75 o 
  -6   1   4      596.65      608.53      9.46 o 
  -5   1   4      580.45      612.83     11.63 o 
  -4   1   4      483.96      491.80      7.57 o 
  -3   1   4      383.69      381.84      4.71 o 
  -2   1   4      169.51      167.90      2.17 o 
  -1   1   4     3734.83     3916.97     61.36 o 
   2   1   4      347.09      353.96      4.29 o 
   3   1   4       90.51       80.53      1.37 o 
   4   1   4        7.11        5.73      0.31 o 
   5   1   4     1001.20     1077.93     15.34 o 
   6   1   4      407.64      386.43      8.10 o 
   7   1   4      394.90      357.97     13.54 o 
   8   1   4       58.17       57.25      2.09 o 
   9   1   4      100.77      100.85      4.15 o 
  10   1   4        4.94        4.21      1.38 o 
  -8   2   4       81.92       90.14      4.08 o 
  -7   2   4       86.57       88.38      2.78 o 
  -6   2   4      875.75      884.35     13.45 o 
  -5   2   4        1.50        2.23      0.49 o 
  -4   2   4        1.07        1.86      0.38 o 
  -3   2   4      666.31      649.76      9.72 o 
  -2   2   4      173.24      161.74      2.67 o 
  -1   2   4       24.92       27.78      1.00 o 
   1   2   4     3865.12     3862.06     79.80 o 
   2   2   4     1707.21     1690.60     22.90 o 
   3   2   4       51.10       44.59      0.86 o 
   4   2   4      666.60      721.26     10.26 o 
   5   2   4     1768.60     1789.27     25.22 o 
   6   2   4      331.42      326.39      4.97 o 
   7   2   4      604.07      580.35      8.56 o 
   8   2   4      115.33      109.24      2.62 o 
   9   2   4      151.14      141.77      3.93 o 
  10   2   4       34.04       35.40      2.36 o 
  -8   3   4        2.36        3.55      0.92 o 
  -7   3   4       44.48       44.76      1.86 o 
  -6   3   4        4.40        4.95      0.56 o 
  -5   3   4      476.05      475.83      7.52 o 
  -4   3   4       94.74      100.13      1.98 o 
  -3   3   4      387.53      410.47      6.37 o 
  -2   3   4      873.28      926.38     13.79 o 
  -1   3   4       44.40       39.61      0.99 o 
   0   3   4      146.28      131.67      1.71 o 
   1   3   4       49.03       61.55      0.92 o 
   2   3   4     2373.67     2269.99     32.68 o 
   3   3   4     1991.74     2001.86     25.94 o 
   4   3   4      101.22      110.28      1.76 o 
   5   3   4       58.86       71.82      1.38 o 
   6   3   4      367.26      369.39      5.58 o 
   7   3   4      183.15      164.92      2.84 o 
   8   3   4      219.84      202.53      3.42 o 
   9   3   4        6.50        8.29      1.32 o 
  10   3   4        7.56       10.53      1.13 o 
  -7   4   4        6.09        6.39      0.94 o 
  -6   4   4       67.17       62.41      2.18 o 
  -5   4   4       60.21       59.03      1.46 o 
  -4   4   4       53.55       54.91      1.33 o 
  -3   4   4       43.56       57.26      1.55 o 
  -2   4   4     1861.72     2067.20     52.82 o 
  -1   4   4       26.73       35.33      1.28 o 
   0   4   4     1016.79     1012.02     14.57 o 
   1   4   4      108.62      129.08      2.42 o 
   2   4   4      210.82      234.14      2.93 o 
   3   4   4      531.05      527.59      6.69 o 
   4   4   4      637.93      677.62      8.20 o 
   5   4   4      796.62      826.89      9.99 o 
   6   4   4        2.06        2.82      0.35 o 
   7   4   4      356.89      334.17      5.16 o 
   8   4   4     1823.85     1717.94     24.45 o 
   9   4   4       11.22       19.89      0.84 o 
  -7   5   4       10.56       10.84      1.14 o 
  -6   5   4      109.22       98.93      3.00 o 
  -5   5   4       28.55       27.99      1.01 o 
  -4   5   4       70.45       68.52      1.57 o 
  -3   5   4      509.59      484.63      8.63 o 
  -2   5   4       56.36       72.27      2.26 o 
  -1   5   4        6.85        9.89      0.49 o 
   0   5   4       20.71       17.05      0.42 o 
   1   5   4       54.28       46.93      0.77 o 
   2   5   4     1653.80     1747.96     21.63 o 
   3   5   4       43.99       45.39      0.75 o 
   4   5   4       30.45       36.61      1.71 o 
   5   5   4     1181.64     1286.33     15.85 o 
   6   5   4        5.30        4.58      0.47 o 
   7   5   4       31.26       27.21      1.66 o 
   8   5   4      246.47      211.98      4.35 o 
   9   5   4       30.68       21.42      1.02 o 
  10   5   4       42.07       53.04      3.49 o 
  -6   6   4      115.67      112.39      3.33 o 
  -5   6   4       53.85       50.83      2.10 o 
  -4   6   4       60.34       57.31      1.70 o 
  -3   6   4       13.49       14.50      0.69 o 
  -2   6   4      155.22      152.95      2.72 o 
  -1   6   4       63.74       66.28      1.93 o 
   0   6   4        0.43        0.89      0.49 o 
   1   6   4      141.95      140.52      2.35 o 
   2   6   4      338.02      324.41      4.69 o 
   3   6   4      487.76      485.48      9.20 o 
   4   6   4       32.07       41.57      0.91 o 
   5   6   4      412.39      405.96      5.89 o 
   6   6   4      229.59      217.52      8.98 o 
   7   6   4       26.94       23.28      1.82 o 
   8   6   4       41.26       37.16      1.32 o 
   9   6   4       20.86       21.94      1.02 o 
  10   6   4      175.19      201.43      4.36 o 
  -6   7   4       29.95       24.75      2.32 o 
  -5   7   4      266.36      249.06      9.20 o 
  -4   7   4        3.72        2.71      0.56 o 
  -3   7   4       77.36       79.17      2.76 o 
  -2   7   4       75.48       72.42      1.87 o 
  -1   7   4      600.30      611.66     20.16 o 
   0   7   4     2482.18     2545.36     46.92 o 
   1   7   4       73.79       71.60      3.28 o 
   2   7   4      113.65      130.13      2.16 o 
   3   7   4      489.72      455.70      6.56 o 
   4   7   4       40.14       38.43      1.21 o 
   5   7   4       87.30       90.35      2.06 o 
   6   7   4     1148.30     1128.42     15.74 o 
   7   7   4      194.19      177.06      4.90 o 
   8   7   4      311.71      307.48      6.05 o 
   9   7   4      126.42      124.90      5.09 o 
  10   7   4        0.14        0.86      0.53 o 
  -4   8   4       19.04       14.39      2.14 o 
  -3   8   4       81.93       81.97      5.78 o 
  -2   8   4      128.43      134.05      3.12 o 
  -1   8   4      164.66      176.51      3.90 o 
   0   8   4     2029.57     1993.98     36.95 o 
   1   8   4       65.49       63.16      1.80 o 
   2   8   4        0.33        0.80      0.78 o 
   3   8   4       12.63       12.14      0.65 o 
   4   8   4        6.39        5.64      0.77 o 
   5   8   4       95.34      100.41      4.08 o 
   6   8   4       69.63       67.05      1.42 o 
   7   8   4       31.48       32.58      1.26 o 
   8   8   4      139.58      158.09      3.60 o 
   9   8   4      112.52      103.16      6.38 o 
  10   8   4        1.16        1.41      0.64 o 
  -4   9   4        0.16       -0.75      0.75 o 
  -3   9   4       62.13       61.63      3.99 o 
  -2   9   4        2.16        3.26      1.85 o 
  -1   9   4       31.10       32.22      1.33 o 
   0   9   4        6.30        5.42      1.01 o 
   1   9   4        0.01       -0.20      0.53 o 
   2   9   4      184.23      176.79      2.93 o 
   3   9   4      264.99      263.48      4.10 o 
   4   9   4        6.66        7.03      0.58 o 
   5   9   4       23.55       29.09      1.15 o 
   6   9   4      262.16      251.16      4.02 o 
   7   9   4        5.37        6.77      1.07 o 
   8   9   4        2.75        4.73      1.04 o 
   9   9   4       41.50       37.64      1.50 o 
  -2  10   4       59.17       64.31      2.10 o 
  -1  10   4        9.75       11.00      1.01 o 
   0  10   4      469.67      457.57      9.13 o 
   1  10   4       30.45       31.42      1.63 o 
   2  10   4       23.35       20.37      1.06 o 
   3  10   4       30.55       32.71      0.97 o 
   4  10   4       54.56       42.42      1.13 o 
   5  10   4      207.85      194.92      3.30 o 
   6  10   4       26.96       26.29      0.89 o 
   7  10   4      220.16      220.91      4.78 o 
   8  10   4      236.73      228.47      4.95 o 
   9  10   4       90.18       95.04      5.28 o 
  -1  11   4        5.52        7.69      2.54 o 
   0  11   4       11.84        9.52      0.91 o 
   1  11   4        1.62        1.25      0.79 o 
   2  11   4      167.33      177.14      7.41 o 
   3  11   4        3.95        2.95      0.82 o 
   4  11   4       82.76       70.61      1.61 o 
   5  11   4      347.70      345.56      5.42 o 
   6  11   4      133.85      134.71      2.73 o 
   7  11   4       62.88       70.11      2.17 o 
   8  11   4      331.65      343.48     13.00 o 
   1  12   4       18.47       16.27      2.58 o 
   2  12   4      145.00      151.31      4.96 o 
   3  12   4       82.09       80.50      2.44 o 
   4  12   4        0.64        1.01      0.74 o 
   5  12   4       48.56       49.75      2.07 o 
   6  12   4       54.69       62.63      1.69 o 
   7  12   4        6.41       11.12      2.01 o 
  -3 -10   5      129.55      137.38      4.40 o 
  -2 -10   5        2.84        3.07      0.67 o 
  -1 -10   5       25.65       28.60      1.20 o 
  -6  -9   5       28.43       29.27      1.27 o 
  -5  -9   5       53.32       48.96      1.70 o 
  -4  -9   5        0.32       -0.07      0.55 o 
  -3  -9   5        0.59        0.66      0.53 o 
  -2  -9   5      156.61      154.98      3.24 o 
  -1  -9   5      251.03      257.23      6.97 o 
   0  -9   5        4.31        4.29      0.62 o 
   1  -9   5       48.41       52.51      2.20 o 
  -7  -8   5        5.52        5.81      0.76 o 
  -6  -8   5      206.55      205.08      9.64 o 
  -5  -8   5       19.47       17.54      0.95 o 
  -4  -8   5      321.42      317.15      5.74 o 
  -3  -8   5        4.76        6.53      0.69 o 
  -2  -8   5        1.39        1.99      0.53 o 
  -1  -8   5      189.35      185.70      3.59 o 
   0  -8   5       58.59       62.69      2.39 o 
   1  -8   5       39.62       38.02      1.22 o 
  -8  -7   5       30.61       36.01      1.92 o 
  -7  -7   5       74.32       81.46      2.15 o 
  -6  -7   5      105.15       97.97      2.35 o 
  -5  -7   5      118.80      111.66      2.53 o 
  -4  -7   5      169.82      162.65      3.28 o 
  -3  -7   5      461.67      473.20     10.80 o 
  -2  -7   5      404.35      380.96      6.51 o 
  -1  -7   5        9.02        7.78      0.94 o 
   0  -7   5       19.61       16.68      0.80 o 
   1  -7   5      170.13      164.90      3.17 o 
   2  -7   5        7.51        7.96      0.62 o 
  -8  -6   5        5.69        6.16      1.07 o 
  -7  -6   5       81.22       81.89      2.08 o 
  -6  -6   5      149.29      146.59      5.15 o 
  -5  -6   5      117.17      115.50      2.52 o 
  -4  -6   5      667.79      668.08     10.88 o 
  -3  -6   5      548.82      536.47      8.85 o 
  -2  -6   5      621.28      616.77     10.00 o 
  -1  -6   5      287.37      278.76      4.87 o 
   0  -6   5       49.27       50.18      1.35 o 
   1  -6   5      279.53      278.01      4.79 o 
   2  -6   5      178.96      193.57      3.01 o 
   3  -6   5       84.76       90.84      2.13 o 
   4  -6   5       19.05       21.23      2.39 o 
   5  -6   5      119.28      115.81      6.66 o 
   6  -6   5       96.70      107.92      3.22 o 
  -8  -5   5        0.05       -0.13      0.75 o 
  -7  -5   5        2.57        1.35      0.53 o 
  -6  -5   5       39.84       39.68      1.29 o 
  -5  -5   5       86.55       81.87      1.95 o 
  -4  -5   5      193.10      195.74      3.67 o 
  -3  -5   5        2.02        3.13      0.46 o 
  -2  -5   5      100.03       96.32      1.70 o 
  -1  -5   5      441.36      440.13      6.07 o 
   0  -5   5        0.18        1.23      0.50 o 
   1  -5   5      109.97      112.60      1.87 o 
   2  -5   5      316.75      327.13      4.64 o 
   3  -5   5        5.79        3.11      0.70 o 
   4  -5   5      216.73      237.52      5.31 o 
   5  -5   5        0.56        0.26      0.62 o 
   6  -5   5        2.49        2.88      0.77 o 
   7  -5   5       57.66       54.34      2.95 o 
  -7  -4   5       20.33       19.91      1.57 o 
  -6  -4   5        2.16        2.49      0.49 o 
  -5  -4   5        3.27        3.22      0.46 o 
  -4  -4   5     1329.56     1359.44     21.62 o 
  -3  -4   5       33.75       30.37      0.87 o 
  -2  -4   5       68.53       74.86      1.42 o 
  -1  -4   5      227.13      217.43      3.17 o 
   0  -4   5      132.37      120.84      1.73 o 
   1  -4   5      629.65      599.62      8.02 o 
   2  -4   5       31.00       30.42      0.66 o 
   3  -4   5       22.07       20.16      0.55 o 
   4  -4   5      535.30      531.11      8.54 o 
   5  -4   5      162.56      156.43      3.88 o 
   6  -4   5       92.90      105.70      3.02 o 
   7  -4   5       26.68       22.79      1.37 o 
  -9  -3   5       17.46       22.99      1.95 o 
  -8  -3   5        5.50        7.60      1.32 o 
  -7  -3   5      204.85      212.93      4.52 o 
  -6  -3   5        0.30        0.85      0.43 o 
  -5  -3   5      204.49      216.45      3.34 o 
  -4  -3   5      263.91      263.82      3.88 o 
  -3  -3   5      480.51      467.86      6.44 o 
  -2  -3   5      325.59      306.94      5.30 o 
  -1  -3   5      219.05      219.25      2.89 o 
   0  -3   5        0.89        0.60      0.24 o 
   1  -3   5      773.47      805.60     15.20 o 
   2  -3   5      570.80      579.15      7.06 o 
   4  -3   5      586.35      574.72      8.34 o 
   5  -3   5      189.98      189.42      3.14 o 
   6  -3   5      228.37      241.11     12.00 o 
   7  -3   5        6.90        7.75      0.91 o 
   8  -3   5       11.62        9.87      1.29 o 
  -7  -2   5       29.06       27.95      1.70 o 
  -6  -2   5      127.82      131.91      3.42 o 
  -5  -2   5       40.62       40.72      0.89 o 
  -4  -2   5       18.84       20.10      0.57 o 
  -3  -2   5       40.27       41.31      0.92 o 
  -2  -2   5      630.62      652.39      7.98 o 
  -1  -2   5      682.72      669.36     10.60 o 
   0  -2   5        9.70        9.83      0.38 o 
   1  -2   5      176.11      181.57      2.36 o 
   2  -2   5     1400.81     1369.39     16.52 o 
   3  -2   5      402.84      411.73      5.09 o 
   4  -2   5       49.11       44.61      1.50 o 
   5  -2   5      116.59      117.39      2.08 o 
   6  -2   5      204.50      187.71      4.81 o 
   7  -2   5      250.06      253.00     11.53 o 
   8  -2   5        0.00        0.29      0.73 o 
  -9  -1   5      117.19      132.98      5.40 o 
  -8  -1   5       57.66       60.05      3.20 o 
  -7  -1   5       80.44       82.41      2.62 o 
  -6  -1   5        8.64        7.80      0.62 o 
  -5  -1   5       17.83       22.67      0.97 o 
  -4  -1   5      326.14      310.23      4.00 o 
  -3  -1   5       10.60        7.14      0.35 o 
  -2  -1   5      319.08      316.96      3.98 o 
  -1  -1   5     1503.84     1448.44     20.49 o 
   0  -1   5       60.71       65.60      1.15 o 
   1  -1   5       97.41       96.54      2.08 o 
   2  -1   5      106.35      101.18      1.39 o 
   3  -1   5       35.85       37.53      0.65 o 
   4  -1   5     1276.00     1309.53     19.57 o 
   5  -1   5      534.14      512.49      8.95 o 
   6  -1   5       83.19       78.86      1.83 o 
   7  -1   5       51.02       49.43      3.49 o 
   8  -1   5       23.33       22.09      1.66 o 
   9  -1   5      113.74      117.68      6.22 o 
  -8   0   5       51.56       49.74      2.17 o 
  -7   0   5      501.10      506.68      8.17 o 
  -6   0   5       19.84       21.92      0.89 o 
  -5   0   5       40.03       45.82      1.52 o 
  -4   0   5      707.72      696.73      8.51 o 
  -3   0   5      347.44      345.39      4.33 o 
  -2   0   5     1463.15     1470.63     17.68 o 
  -1   0   5      193.28      220.27      2.80 o 
   0   0   5       31.59       28.94      0.65 o 
   1   0   5     2677.71     2576.90     34.32 o 
   2   0   5       76.04       63.63      1.11 o 
   3   0   5      123.93      126.55      1.70 o 
   4   0   5     1302.07     1338.15     21.31 o 
   5   0   5       99.40       88.15      1.90 o 
   6   0   5      634.67      599.00      8.71 o 
   7   0   5      309.11      313.29      6.37 o 
   8   0   5        5.97        7.08      0.89 o 
   9   0   5      171.82      182.80      7.29 o 
  -9   1   5       71.92       86.06      4.15 o 
  -8   1   5        1.02        1.38      1.32 o 
  -7   1   5        0.95        1.12      0.73 o 
  -6   1   5        0.19       -0.34      0.45 o 
  -5   1   5      150.81      168.50      5.37 o 
  -4   1   5       14.45       12.61      0.65 o 
  -3   1   5        0.53        0.47      0.27 o 
  -2   1   5     1554.41     1521.42     18.98 o 
  -1   1   5       11.31        3.89      0.29 o 
   0   1   5      155.59      160.42      2.08 o 
   1   1   5      615.21      597.60      7.33 o 
   2   1   5      106.35       98.20      1.32 o 
   3   1   5      161.93      206.05      4.11 o 
   4   1   5       69.66       63.62      2.11 o 
   5   1   5        7.94        8.42      0.42 o 
   6   1   5      571.82      550.52     19.03 o 
   7   1   5      263.00      264.18     10.08 o 
   8   1   5       36.07       35.44      1.61 o 
   9   1   5        0.52        0.61      0.71 o 
  10   1   5        1.83        1.44      1.26 o 
  -8   2   5        0.25        0.46      0.78 o 
  -7   2   5      185.70      176.96      4.52 o 
  -6   2   5        6.62        7.89      0.66 o 
  -5   2   5      325.12      335.10      5.49 o 
  -4   2   5      121.90      114.67      2.20 o 
  -3   2   5       68.57       65.74      1.39 o 
  -2   2   5       90.58       89.88      1.40 o 
  -1   2   5      315.36      296.32      6.33 o 
   0   2   5        3.83        4.52      0.20 o 
   1   2   5      123.72      105.30      1.42 o 
   2   2   5      136.43      140.01      1.82 o 
   3   2   5       34.46       26.75      0.48 o 
   4   2   5      323.43      282.79      4.21 o 
   5   2   5       22.34       24.84      0.68 o 
   6   2   5        0.79        1.45      0.31 o 
   7   2   5      164.44      165.22      3.69 o 
   8   2   5       47.90       51.71      1.76 o 
   9   2   5       96.35       92.78      3.93 o 
  10   2   5        2.63        2.54      0.87 o 
  -8   3   5        2.30        1.82      1.13 o 
  -7   3   5      191.91      186.31      7.04 o 
  -6   3   5       34.02       37.01      1.19 o 
  -5   3   5      160.32      161.48      3.01 o 
  -4   3   5       55.33       56.33      1.35 o 
  -3   3   5       48.83       43.76      1.74 o 
  -2   3   5      224.03      236.59      3.81 o 
  -1   3   5      325.90      314.09      5.60 o 
   0   3   5        8.07        9.02      0.27 o 
   1   3   5      839.06      823.20     10.54 o 
   2   3   5       18.74       12.71      0.31 o 
   3   3   5        5.76       10.71      0.34 o 
   4   3   5     1173.47     1154.36     14.08 o 
   5   3   5      417.60      433.08      6.36 o 
   6   3   5      197.99      195.76      3.18 o 
   7   3   5        1.26        1.03      0.36 o 
   8   3   5       34.92       34.44      1.84 o 
   9   3   5        3.24        3.82      0.54 o 
  10   3   5       41.97       35.10      1.80 o 
  -7   4   5       25.92       28.00      1.55 o 
  -6   4   5       34.40       34.22      1.48 o 
  -5   4   5       30.82       27.14      0.97 o 
  -4   4   5       14.09       15.35      0.68 o 
  -3   4   5      109.16      118.60      2.22 o 
  -2   4   5      281.68      266.35      5.70 o 
  -1   4   5     1289.24     1293.65     36.40 o 
   0   4   5       72.18       72.33      1.04 o 
   1   4   5       50.74       45.20      1.17 o 
   2   4   5      157.28      148.69      1.96 o 
   3   4   5        0.02       -0.18      0.18 o 
   4   4   5        1.83        7.82      0.39 o 
   5   4   5       10.77       16.59      0.56 o 
   6   4   5       63.94       59.00      1.27 o 
   7   4   5       63.93       66.70      1.44 o 
   8   4   5        4.60        3.94      0.49 o 
   9   4   5       36.07       38.61      1.15 o 
  -6   5   5       12.66       14.72      1.35 o 
  -5   5   5       51.55       51.01      1.39 o 
  -4   5   5      482.77      488.63      7.72 o 
  -3   5   5        0.37        0.62      0.38 o 
  -2   5   5        9.57       11.06      0.56 o 
  -1   5   5      642.35      711.87     19.70 o 
   0   5   5      119.03      116.16      1.59 o 
   1   5   5     1227.04     1205.66     18.22 o 
   2   5   5       40.45       42.63      0.76 o 
   3   5   5      120.23      102.20      1.43 o 
   4   5   5      159.36      146.27      1.97 o 
   5   5   5      400.56      417.42      5.20 o 
   6   5   5       34.64       37.31      0.95 o 
   7   5   5      213.28      201.22      6.50 o 
   8   5   5      167.70      162.88      5.90 o 
   9   5   5       78.57       83.13      2.15 o 
  10   5   5       18.12       16.82      0.96 o 
  -6   6   5        5.01        5.81      0.99 o 
  -5   6   5       21.29       18.25      0.92 o 
  -4   6   5      396.73      383.75      8.87 o 
  -3   6   5      128.99      134.94      2.57 o 
  -2   6   5       94.86       95.87      3.83 o 
  -1   6   5       62.73       69.15      2.68 o 
   0   6   5       39.84       38.36      0.94 o 
   1   6   5     2111.71     2096.64     46.16 o 
   2   6   5      140.19      138.84      2.19 o 
   3   6   5      287.29      304.31      4.46 o 
   4   6   5       96.00       81.78      1.46 o 
   5   6   5      240.71      235.43      3.57 o 
   6   6   5      493.40      445.07      8.17 o 
   7   6   5        1.62        1.51      0.46 o 
   8   6   5      211.96      195.63      4.93 o 
   9   6   5      161.07      165.61      5.28 o 
  10   6   5        0.03        0.30      0.57 o 
  -5   7   5       31.86       30.70      1.78 o 
  -4   7   5       17.55       18.87      0.90 o 
  -3   7   5      134.82      131.39      2.99 o 
  -2   7   5      763.31      784.39     11.90 o 
  -1   7   5      137.26      132.15      3.43 o 
   0   7   5        1.00        0.34      0.52 o 
   1   7   5      157.40      166.93      3.04 o 
   2   7   5      573.08      565.17     14.11 o 
   3   7   5      129.37      138.52      2.26 o 
   4   7   5        3.43        3.41      0.38 o 
   5   7   5       74.72       66.56      1.32 o 
   6   7   5      560.52      563.16     10.18 o 
   7   7   5      379.71      366.86      6.98 o 
   8   7   5        2.68        3.48      0.72 o 
   9   7   5        1.97        2.16      0.57 o 
  10   7   5       15.32       12.99      0.90 o 
  -4   8   5       70.75       69.79      6.28 o 
  -3   8   5       70.84       67.69      4.46 o 
  -2   8   5      450.62      453.40      8.90 o 
  -1   8   5      384.22      390.74      9.23 o 
   0   8   5        3.44        2.74      0.75 o 
   1   8   5      100.82      102.90      3.52 o 
   2   8   5      100.20       95.72      2.38 o 
   3   8   5      134.75      140.09      2.35 o 
   4   8   5      229.22      225.66      3.54 o 
   5   8   5      182.90      179.89      2.94 o 
   6   8   5       16.05       16.70      0.63 o 
   7   8   5      693.82      677.09     12.29 o 
   8   8   5        4.93        3.37      0.69 o 
   9   8   5       31.03       30.10      1.51 o 
  10   8   5        2.99        2.60      0.67 o 
  -4   9   5       61.00       72.49      2.83 o 
  -3   9   5       34.15       29.18      2.39 o 
  -2   9   5        1.24        0.19      2.04 o 
  -1   9   5      189.83      189.03      4.24 o 
   0   9   5        0.15        0.30      0.54 o 
   1   9   5     1401.33     1322.29     36.28 o 
   2   9   5      445.88      430.47      9.99 o 
   3   9   5        0.33       -0.31      1.38 o 
   4   9   5      769.19      750.37     10.60 o 
   5   9   5       57.42       54.92      1.25 o 
   6   9   5      171.41      168.28      2.85 o 
   7   9   5       58.69       55.50      1.74 o 
   8   9   5        0.40        0.16      0.69 o 
   9   9   5       29.94       28.50      1.32 o 
  -2  10   5      151.64      154.22      7.48 o 
  -1  10   5       64.50       65.86      2.07 o 
   0  10   5        8.44        7.08      0.97 o 
   1  10   5      217.61      205.89      7.35 o 
   2  10   5        0.21        0.76      0.53 o 
   3  10   5       38.99       33.62      1.32 o 
   4  10   5       19.73       18.01      1.35 o 
   5  10   5       41.17       39.28      1.07 o 
   6  10   5      304.17      310.42      4.86 o 
   7  10   5        6.38        5.19      0.67 o 
   8  10   5        6.52        4.87      1.29 o 
   9  10   5       79.94       75.78      3.86 o 
  -1  11   5      221.06      233.84      9.86 o 
   0  11   5        8.66        8.99      1.38 o 
   1  11   5       34.44       33.18      1.43 o 
   2  11   5        6.17        6.52      0.75 o 
   3  11   5      281.93      266.56      5.74 o 
   4  11   5      256.81      259.79      5.65 o 
   5  11   5        0.07        0.54      0.42 o 
   6  11   5       56.44       61.14      1.48 o 
   7  11   5       70.22       72.29      2.18 o 
   8  11   5        4.17        3.77      1.57 o 
   1  12   5      107.55      112.88      5.78 o 
   2  12   5       21.86       20.77      1.22 o 
   3  12   5       18.19       15.89      1.06 o 
   4  12   5        5.38        4.87      1.04 o 
   5  12   5      126.63      127.12      2.46 o 
   6  12   5        9.37       10.58      0.68 o 
   7  12   5       13.74       20.29      2.45 o 
  -5  -9   6        1.87        1.19      0.94 o 
  -4  -9   6        1.28       -0.10      0.57 o 
  -3  -9   6      174.76      170.62      3.57 o 
  -2  -9   6       91.91       99.41      2.42 o 
  -1  -9   6       56.55       64.35      1.84 o 
   0  -9   6      272.90      298.00      7.91 o 
   1  -9   6      258.02      283.68      7.54 o 
  -6  -8   6       54.46       54.50      1.73 o 
  -5  -8   6      217.52      206.97      4.14 o 
  -4  -8   6       21.11       23.28      1.63 o 
  -3  -8   6      114.04      115.62      2.64 o 
  -2  -8   6      201.85      208.66      4.06 o 
  -1  -8   6        4.24        4.91      0.62 o 
   0  -8   6        0.18        0.28      0.51 o 
   1  -8   6      112.12      114.07      3.58 o 
  -8  -7   6       10.96       12.75      1.32 o 
  -7  -7   6        2.62        1.80      0.64 o 
  -6  -7   6      102.12       99.27      2.44 o 
  -5  -7   6       30.90       28.95      1.18 o 
  -4  -7   6       59.10       50.01      1.53 o 
  -3  -7   6        1.42        1.06      0.53 o 
  -2  -7   6       92.64      103.30      2.54 o 
  -1  -7   6       20.90       19.47      0.91 o 
   0  -7   6       39.90       38.13      1.20 o 
   1  -7   6       30.80       31.44      1.11 o 
  -8  -6   6       71.61       76.70      3.14 o 
  -7  -6   6      113.39      117.98      2.70 o 
  -6  -6   6      227.81      218.46      4.25 o 
  -5  -6   6       42.11       45.14      2.64 o 
  -4  -6   6      163.68      152.54      3.13 o 
  -3  -6   6      301.73      287.24      5.16 o 
  -2  -6   6       14.47       12.45      0.73 o 
  -1  -6   6      148.47      157.68      3.24 o 
   0  -6   6      287.32      286.38      5.87 o 
   1  -6   6       17.22       17.12      1.04 o 
   2  -6   6       47.31       49.06      1.14 o 
   3  -6   6      126.07      137.72      4.33 o 
   4  -6   6       57.51       49.81      2.64 o 
   5  -6   6       32.68       32.98      2.26 o 
  -8  -5   6        5.06        5.90      1.07 o 
  -7  -5   6      109.12      119.69      2.69 o 
  -6  -5   6        4.87        6.69      1.01 o 
  -5  -5   6       55.70       54.12      1.53 o 
  -4  -5   6      213.75      216.35      4.02 o 
  -3  -5   6       46.41       43.20      1.26 o 
  -2  -5   6      416.46      412.03      5.80 o 
  -1  -5   6       11.34       10.85      0.54 o 
   0  -5   6       26.93       23.93      0.99 o 
   1  -5   6      123.96      127.45      2.11 o 
   2  -5   6       70.56       72.52      1.41 o 
   3  -5   6       49.72       46.62      1.36 o 
   4  -5   6       18.65       18.69      0.89 o 
   5  -5   6       82.02       78.25      2.42 o 
   6  -5   6       91.01       94.54      2.89 o 
  -8  -4   6       86.46       86.25      3.52 o 
  -7  -4   6       67.13       68.03      2.95 o 
  -6  -4   6      532.91      535.92      7.71 o 
  -5  -4   6      857.54      857.06     11.62 o 
  -4  -4   6      189.57      186.45      3.64 o 
  -3  -4   6        9.85       11.13      0.60 o 
  -2  -4   6        4.68        8.64      0.52 o 
  -1  -4   6       56.46       54.11      1.13 o 
   0  -4   6      117.19      122.48      2.00 o 
   1  -4   6      168.83      183.20      2.76 o 
   2  -4   6       14.78       13.72      0.55 o 
   3  -4   6      308.62      313.20      4.79 o 
   4  -4   6      152.09      132.42      2.36 o 
   5  -4   6       68.15       57.98      1.95 o 
   6  -4   6       35.95       36.04      2.23 o 
   7  -4   6       39.90       40.80      1.82 o 
  -8  -3   6        6.14       10.87      1.38 o 
  -7  -3   6      285.09      294.18      5.94 o 
  -6  -3   6      355.17      346.41      6.68 o 
  -5  -3   6      465.23      461.55      6.53 o 
  -4  -3   6       94.44       94.25      2.09 o 
  -3  -3   6      838.63      856.39     11.45 o 
  -2  -3   6     2187.40     2325.58     30.53 o 
  -1  -3   6      410.70      444.54      6.12 o 
   0  -3   6      372.92      347.06      4.83 o 
   1  -3   6      252.91      251.31      3.59 o 
   2  -3   6      369.30      429.36      5.35 o 
   3  -3   6       33.10       34.83      0.72 o 
   4  -3   6      279.76      256.08      4.03 o 
   5  -3   6       18.22       10.78      0.57 o 
   6  -3   6        6.13        5.10      0.79 o 
   7  -3   6       23.64       25.76      1.42 o 
   8  -3   6        1.92        3.58      1.13 o 
  -9  -2   6        0.74        3.08      1.32 o 
  -8  -2   6        0.03        1.07      1.13 o 
  -7  -2   6      102.21      105.91      2.77 o 
  -6  -2   6      122.69      122.30      2.93 o 
  -5  -2   6      152.66      153.93      2.54 o 
  -4  -2   6        0.91        0.53      0.35 o 
  -3  -2   6      893.03      907.94     12.06 o 
  -2  -2   6     1532.65     1553.47     20.74 o 
  -1  -2   6      143.24      146.70      2.31 o 
   0  -2   6       16.81       16.02      0.65 o 
   1  -2   6      848.57      870.67     10.57 o 
   2  -2   6       48.49       46.28      0.80 o 
   3  -2   6       92.96       83.51      1.26 o 
   4  -2   6      125.18      134.74      2.30 o 
   5  -2   6        9.61        5.84      0.65 o 
   6  -2   6      579.99      578.55      8.51 o 
   7  -2   6       13.49       17.59      1.18 o 
   8  -2   6       34.01       40.64      1.87 o 
  -8  -1   6        1.00        2.45      1.19 o 
  -7  -1   6       10.93       12.87      0.97 o 
  -6  -1   6       19.17       20.37      1.06 o 
  -5  -1   6      337.31      341.56      6.47 o 
  -4  -1   6       22.88       34.42      0.76 o 
  -3  -1   6       44.77       39.99      0.79 o 
  -2  -1   6       73.59       65.27      1.11 o 
  -1  -1   6      273.43      272.59      3.87 o 
   0  -1   6     1195.30     1160.10     15.38 o 
   1  -1   6      225.65      231.26      2.95 o 
   2  -1   6      354.07      359.14      4.44 o 
   3  -1   6     1623.08     1588.17     19.08 o 
   4  -1   6       13.34       21.61      0.65 o 
   5  -1   6      413.77      426.48      6.35 o 
   6  -1   6        6.15        6.11      0.45 o 
   7  -1   6       84.95       92.04      2.76 o 
   8  -1   6        4.32        2.81      0.75 o 
   9  -1   6       12.84       12.44      1.20 o 
  -7   0   6        1.86        1.92      0.74 o 
  -6   0   6       10.03       10.45      0.82 o 
  -5   0   6       34.67       27.86      1.11 o 
  -4   0   6      536.81      588.40      8.99 o 
  -3   0   6      968.30      966.80     11.64 o 
  -2   0   6       57.52       62.20      0.99 o 
  -1   0   6      341.11      373.85      4.65 o 
   0   0   6        7.29        1.65      0.65 o 
   1   0   6      117.45      111.30      1.54 o 
   2   0   6      164.64      185.43      2.66 o 
   3   0   6     1607.90     1682.70     21.06 o 
   4   0   6       36.29       39.71      0.99 o 
   5   0   6     1178.86     1153.28     16.25 o 
   6   0   6     1275.57     1256.92     17.72 o 
   7   0   6       91.91       92.77      1.82 o 
   8   0   6      203.62      202.44      6.78 o 
   9   0   6        9.90        6.52      0.98 o 
  -8   1   6       78.32       79.15      3.96 o 
  -7   1   6      167.84      174.00      4.74 o 
  -6   1   6        9.33        9.56      0.69 o 
  -5   1   6      233.05      238.24      4.13 o 
  -4   1   6       35.66       44.29      2.70 o 
  -3   1   6      793.48      828.93     10.03 o 
  -2   1   6      980.24      939.59     11.39 o 
  -1   1   6       47.52       55.94      1.31 o 
   0   1   6     2929.09     3097.59     40.72 o 
   1   1   6       68.73       84.91      1.22 o 
   2   1   6      681.05      655.23      8.51 o 
   3   1   6      250.71      257.13      3.24 o 
   4   1   6      115.40      126.19      2.13 o 
   5   1   6      591.79      575.53      8.33 o 
   6   1   6     1048.56     1026.65     16.51 o 
   7   1   6      165.41      159.01      4.36 o 
   8   1   6       26.89       29.83      1.05 o 
   9   1   6       27.12       22.67      1.42 o 
  -8   2   6       27.19       30.72      2.20 o 
  -7   2   6        4.05        3.82      0.83 o 
  -6   2   6      232.35      237.15      4.23 o 
  -5   2   6      201.51      204.78      3.66 o 
  -4   2   6        7.27        8.26      0.75 o 
  -3   2   6      136.05      135.69      2.94 o 
  -2   2   6     1319.20     1311.14     16.20 o 
  -1   2   6      146.97      146.61      2.25 o 
   0   2   6       48.06       58.36      1.20 o 
   1   2   6     1764.51     1831.72     24.41 o 
   2   2   6     1916.62     1859.90     24.68 o 
   3   2   6     1340.90     1316.78     15.99 o 
   4   2   6       74.12       73.75      2.10 o 
   5   2   6      266.85      294.89      4.47 o 
   6   2   6        3.21        1.80      0.59 o 
   7   2   6       56.97       57.78      1.89 o 
   8   2   6      268.78      267.23      7.79 o 
   9   2   6      186.27      175.66      4.61 o 
  10   2   6        6.79        7.23      1.04 o 
  -8   3   6      106.93      112.82      4.84 o 
  -7   3   6       78.84       79.22      2.67 o 
  -6   3   6      426.08      437.35      7.89 o 
  -5   3   6     1081.34     1092.19     16.46 o 
  -4   3   6      146.33      150.60      2.79 o 
  -3   3   6     1175.49     1202.99     22.57 o 
  -2   3   6       31.52       34.02      1.05 o 
  -1   3   6        1.98        3.02      0.31 o 
   0   3   6      244.84      304.87      3.91 o 
   1   3   6      156.88      153.19      2.46 o 
   2   3   6       14.06       14.78      0.61 o 
   3   3   6      915.70      892.49     10.90 o 
   4   3   6     1630.51     1762.33     21.79 o 
   5   3   6       48.88       35.87      1.32 o 
   6   3   6       10.83       10.42      0.50 o 
   7   3   6        0.24        1.22      0.46 o 
   8   3   6       30.88       34.24      1.10 o 
   9   3   6       16.67       19.88      1.57 o 
  10   3   6        9.64       13.86      1.24 o 
  -7   4   6       72.40       84.38      3.02 o 
  -6   4   6       24.31       23.05      1.32 o 
  -5   4   6      157.68      165.44      3.14 o 
  -4   4   6        7.01        8.41      0.59 o 
  -3   4   6      397.39      439.10      6.89 o 
  -2   4   6     1125.73     1187.47     17.60 o 
  -1   4   6      139.87      152.33      4.43 o 
   0   4   6     1858.77     1788.46     22.02 o 
   1   4   6       41.28       36.02      0.66 o 
   2   4   6       42.55       37.93      0.68 o 
   3   4   6       54.55       58.44      0.90 o 
   4   4   6      145.17      153.64      3.02 o 
   5   4   6      147.59      105.90      1.87 o 
   6   4   6      151.30      149.23      2.57 o 
   7   4   6       23.11       20.55      0.72 o 
   8   4   6        6.05        2.41      0.59 o 
   9   4   6        0.12        0.80      0.42 o 
  10   4   6      141.35      149.74      4.32 o 
  -6   5   6      177.77      172.74      4.89 o 
  -5   5   6        6.95        8.18      0.85 o 
  -4   5   6      302.73      308.91      5.16 o 
  -3   5   6      383.21      382.32      6.13 o 
  -2   5   6      306.56      303.97      8.34 o 
  -1   5   6      469.60      461.42     12.19 o 
   0   5   6       23.12       19.41      0.45 o 
   1   5   6       25.91       26.31      0.55 o 
   2   5   6      218.12      217.92      2.83 o 
   3   5   6     2530.86     2482.25     33.15 o 
   4   5   6        0.21        0.19      0.21 o 
   5   5   6       76.98       72.86      1.41 o 
   6   5   6      669.84      693.46     10.01 o 
   7   5   6      215.52      211.00      3.91 o 
   8   5   6       37.85       41.67      3.11 o 
   9   5   6        3.97        2.49      0.52 o 
  10   5   6        7.45       10.51      0.85 o 
  -6   6   6        0.05       -0.07      0.89 o 
  -5   6   6        6.07        2.67      0.59 o 
  -4   6   6       66.56       65.42      1.63 o 
  -3   6   6        7.15        9.16      0.75 o 
  -2   6   6      208.97      209.97      4.73 o 
  -1   6   6       19.55       26.91      1.76 o 
   0   6   6      464.74      442.73      6.79 o 
   1   6   6      349.39      361.26      4.90 o 
   2   6   6     2711.57     2735.02     35.45 o 
   3   6   6     1162.70     1227.31     17.91 o 
   4   6   6       42.15       44.63      0.93 o 
   5   6   6      207.96      196.45      3.06 o 
   6   6   6      376.88      375.96      7.04 o 
   7   6   6      489.19      464.71      8.55 o 
   8   6   6       10.95       17.00      0.89 o 
   9   6   6        7.10        8.58      0.73 o 
  10   6   6       10.54       14.37      0.91 o 
  11   6   6       57.47       72.74      2.45 o 
  -5   7   6       50.84       53.47      1.87 o 
  -4   7   6      142.15      135.68      3.52 o 
  -3   7   6      152.25      154.78      2.95 o 
  -2   7   6        9.37        7.41      0.61 o 
  -1   7   6        0.44        1.57      0.56 o 
   0   7   6       22.47       17.58      1.26 o 
   1   7   6      119.63      125.60      3.38 o 
   2   7   6       21.09       29.20      0.75 o 
   3   7   6      118.71      130.32      2.15 o 
   4   7   6       40.33       37.10      0.87 o 
   5   7   6     1536.74     1489.54     21.70 o 
   6   7   6     1556.48     1514.24     61.97 o 
   7   7   6      183.32      176.64      5.75 o 
   8   7   6      181.16      183.17      3.98 o 
   9   7   6       25.12       27.85      1.18 o 
  10   7   6       74.06       78.71      3.67 o 
  -5   8   6       44.92       45.92      2.26 o 
  -4   8   6        2.23        1.81      0.72 o 
  -3   8   6        2.69        2.81      1.51 o 
  -2   8   6      194.99      191.07      4.27 o 
  -1   8   6        1.05        2.32      0.58 o 
   0   8   6       68.43       66.99      1.90 o 
   1   8   6      115.39      100.03      2.86 o 
   2   8   6      176.37      172.81      3.48 o 
   3   8   6       49.98       48.13      1.08 o 
   4   8   6      366.22      369.16      5.45 o 
   5   8   6      334.91      331.11      4.99 o 
   6   8   6       51.72       51.72      1.59 o 
   7   8   6       16.05       18.92      0.96 o 
   8   8   6       13.94       15.98      1.10 o 
   9   8   6       34.38       29.58      1.28 o 
  10   8   6        5.17        8.05      1.48 o 
  -3   9   6       49.07       55.29      4.40 o 
  -2   9   6        6.77        5.61      1.76 o 
  -1   9   6        5.47        7.42      0.79 o 
   0   9   6      335.26      317.85      6.55 o 
   1   9   6       36.18       35.07      1.36 o 
   2   9   6       20.95       18.87      1.01 o 
   3   9   6      120.86      118.93      2.58 o 
   4   9   6      197.04      179.98      2.97 o 
   5   9   6        0.34       -0.02      0.41 o 
   6   9   6      255.53      246.73      5.06 o 
   7   9   6       66.85       73.05      2.07 o 
   8   9   6      253.60      247.47      5.20 o 
   9   9   6        0.97        0.20      0.52 o 
  -2  10   6       59.48       61.79      4.08 o 
  -1  10   6       47.54       42.22      1.66 o 
   0  10   6       10.47        9.98      0.86 o 
   1  10   6        3.17        2.83      0.64 o 
   2  10   6       95.07       99.37      2.61 o 
   3  10   6        1.78        1.07      0.53 o 
   4  10   6      226.38      205.70      3.37 o 
   5  10   6       21.73       24.31      0.83 o 
   6  10   6      128.00      125.72      2.31 o 
   7  10   6       14.41       17.40      1.22 o 
   8  10   6        3.44        4.03      0.63 o 
   9  10   6        0.25        1.08      0.58 o 
   0  11   6       26.14       24.57      1.73 o 
   1  11   6        1.36        1.20      0.75 o 
   2  11   6       12.61       13.84      0.96 o 
   3  11   6      127.08      126.98      3.21 o 
   4  11   6        5.93        6.79      0.57 o 
   5  11   6       32.22       32.45      1.00 o 
   6  11   6      139.50      136.90      2.53 o 
   7  11   6        2.86        2.96      1.01 o 
   8  11   6       78.60       71.60      2.22 o 
   2  12   6       78.97       83.64      2.52 o 
   3  12   6      235.80      243.24      5.45 o 
   4  12   6        0.11        0.64      0.64 o 
   5  12   6        0.02        0.60      0.44 o 
   6  12   6       46.82       45.04      1.26 o 
   7  12   6       17.04       15.99      1.10 o 
  -3  -9   7       43.81       40.54      1.49 o 
  -2  -9   7        0.09       -0.16      0.60 o 
  -1  -9   7      125.80      136.81      4.33 o 
   0  -9   7       27.37       32.56      1.63 o 
  -6  -8   7       34.17       38.69      2.07 o 
  -5  -8   7        1.78        2.54      0.75 o 
  -4  -8   7      302.59      297.81      8.17 o 
  -3  -8   7      125.23      122.10      2.79 o 
  -2  -8   7       13.56       12.80      0.84 o 
  -1  -8   7        7.39        9.39      0.80 o 
   0  -8   7       78.06       84.18      2.09 o 
   1  -8   7      164.92      187.36      4.24 o 
  -7  -7   7       12.17       12.37      1.26 o 
  -6  -7   7      160.93      159.33      4.24 o 
  -5  -7   7      100.21       93.99      2.37 o 
  -4  -7   7       40.49       39.54      1.40 o 
  -3  -7   7        8.35        8.26      0.73 o 
  -2  -7   7       27.59       25.60      1.07 o 
  -1  -7   7      173.41      173.20      3.46 o 
   0  -7   7       18.86       16.58      0.87 o 
   1  -7   7      104.82      111.84      2.44 o 
   2  -7   7      204.73      213.70      5.59 o 
  -7  -6   7        0.22        0.34      0.88 o 
  -6  -6   7      128.24      120.65      3.67 o 
  -5  -6   7      111.74      108.11      2.52 o 
  -4  -6   7      393.21      381.53      6.68 o 
  -3  -6   7       33.96       29.13      1.11 o 
  -2  -6   7      186.08      185.52      3.61 o 
  -1  -6   7     1067.61     1088.14     17.19 o 
   0  -6   7      205.95      208.37      3.90 o 
   1  -6   7      256.87      248.26      4.46 o 
   2  -6   7       68.54       65.33      2.32 o 
   3  -6   7        0.01        0.86      0.53 o 
   4  -6   7      123.50      118.97      4.52 o 
   5  -6   7        0.28        0.88      1.19 o 
  -8  -5   7        5.18        7.79      1.19 o 
  -7  -5   7       99.72      101.70      3.71 o 
  -6  -5   7       19.68       19.03      0.97 o 
  -5  -5   7      134.51      130.60      2.81 o 
  -4  -5   7      117.61      107.11      2.39 o 
  -3  -5   7      453.88      464.37      7.79 o 
  -2  -5   7        1.14        1.60      0.51 o 
  -1  -5   7      279.28      279.20      4.12 o 
   0  -5   7       26.08       27.36      0.83 o 
   1  -5   7      200.76      206.64      3.19 o 
   2  -5   7      690.11      692.70      9.37 o 
   3  -5   7      155.33      139.28      3.49 o 
   4  -5   7       79.78       85.54      4.11 o 
   5  -5   7       77.01       77.70      3.52 o 
   6  -5   7       20.92       22.43      2.01 o 
  -8  -4   7       11.87        7.91      1.38 o 
  -7  -4   7      184.21      173.56      5.59 o 
  -6  -4   7      424.80      431.60      8.73 o 
  -5  -4   7        0.05       -0.58      0.63 o 
  -4  -4   7        0.33       -0.15      0.53 o 
  -3  -4   7      114.30      111.57      2.07 o 
  -2  -4   7      104.81      104.91      1.91 o 
  -1  -4   7      169.42      168.50      2.67 o 
   0  -4   7        8.04        8.00      0.49 o 
   1  -4   7      170.27      169.52      2.64 o 
   2  -4   7     1680.06     1672.63     21.90 o 
   3  -4   7       63.18       57.01      2.92 o 
   4  -4   7       70.04       73.18      1.82 o 
   5  -4   7       99.01       92.40      3.77 o 
   6  -4   7       23.60       20.35      1.82 o 
   7  -4   7      110.72      111.56      4.71 o 
  -8  -3   7       22.91       22.74      1.35 o 
  -7  -3   7       16.45       15.41      1.13 o 
  -6  -3   7      260.81      253.75      5.24 o 
  -5  -3   7        2.66        1.53      0.49 o 
  -4  -3   7      269.18      254.64      3.89 o 
  -3  -3   7       98.19       99.81      1.88 o 
  -2  -3   7        6.25        7.34      0.53 o 
  -1  -3   7     1992.84     2008.36     27.86 o 
   0  -3   7       94.24      101.80      1.71 o 
   1  -3   7       58.01       71.86      1.31 o 
   2  -3   7       66.84       71.84      1.31 o 
   3  -3   7       13.90       12.55      0.64 o 
   4  -3   7      976.81      962.74     13.69 o 
   5  -3   7        5.11        5.38      0.49 o 
   6  -3   7        5.06        7.39      1.82 o 
   7  -3   7      189.48      198.90      9.74 o 
   8  -3   7       41.24       46.36      2.83 o 
  -8  -2   7       16.97       15.18      1.17 o 
  -7  -2   7      183.79      184.72      4.19 o 
  -6  -2   7       20.99       18.72      1.10 o 
  -5  -2   7      189.24      188.17      4.02 o 
  -4  -2   7      339.43      338.28      4.92 o 
  -3  -2   7       23.09       20.67      0.71 o 
  -2  -2   7       57.59       55.85      1.21 o 
  -1  -2   7      523.54      510.19      7.01 o 
   0  -2   7       87.13       87.51      1.84 o 
   1  -2   7      999.60     1039.67     13.76 o 
   2  -2   7       26.24       28.54      0.61 o 
   3  -2   7        0.17        0.27      0.29 o 
   4  -2   7     1103.93     1091.00     15.40 o 
   5  -2   7       27.40       26.17      1.37 o 
   6  -2   7      148.25      133.84      2.43 o 
   7  -2   7       45.45       41.12      3.17 o 
   8  -2   7       11.56       10.41      1.11 o 
  -8  -1   7        1.22        3.27      1.32 o 
  -7  -1   7       31.81       36.86      1.55 o 
  -6  -1   7      164.77      155.13      3.57 o 
  -5  -1   7       16.27       17.80      0.99 o 
  -4  -1   7        2.30        2.11      0.38 o 
  -3  -1   7      191.63      173.32      2.71 o 
  -2  -1   7       66.52       63.81      1.24 o 
  -1  -1   7       35.09       37.69      1.73 o 
   0  -1   7      266.60      257.45      3.70 o 
   1  -1   7     1010.10      962.07     11.66 o 
   2  -1   7      560.04      535.07      6.52 o 
   3  -1   7       63.96       64.96      1.04 o 
   4  -1   7       79.10       83.87      1.78 o 
   5  -1   7      103.35       99.76      1.85 o 
   6  -1   7        3.79        4.47      0.43 o 
   7  -1   7      112.06      106.08      2.08 o 
   8  -1   7        6.56       10.77      1.26 o 
   9  -1   7        6.35       13.00      1.70 o 
  -8   0   7       21.24       27.70      2.26 o 
  -7   0   7        6.45        7.70      0.90 o 
  -6   0   7       99.94       95.20      2.52 o 
  -5   0   7       51.71       48.42      1.59 o 
  -4   0   7      191.62      191.06      3.95 o 
  -3   0   7       53.79       56.33      1.13 o 
  -2   0   7        5.85        5.87      0.36 o 
  -1   0   7      622.76      599.49      8.05 o 
   0   0   7      167.45      169.74      2.55 o 
   1   0   7      106.96      105.81      1.50 o 
   2   0   7      438.81      436.34      5.38 o 
   3   0   7       15.96       15.97      0.45 o 
   4   0   7       40.63       36.53      0.86 o 
   5   0   7       94.39       92.65      1.72 o 
   6   0   7        0.05        0.19      0.32 o 
   7   0   7      253.53      240.59      3.92 o 
   8   0   7       53.28       48.25      1.95 o 
   9   0   7        5.52        7.65      1.02 o 
  -7   1   7        7.77        7.79      1.19 o 
  -6   1   7        0.06       -0.50      0.75 o 
  -5   1   7       62.18       60.47      1.49 o 
  -4   1   7      645.54      632.86      9.67 o 
  -3   1   7       38.16       32.83      0.91 o 
  -2   1   7       78.72       75.13      1.17 o 
  -1   1   7      397.10      384.04      5.03 o 
   0   1   7        0.01        0.43      0.25 o 
   1   1   7       51.86       45.16      0.79 o 
   2   1   7       28.70       26.49      1.13 o 
   3   1   7       84.06       71.45      1.10 o 
   4   1   7      557.85      494.51      7.19 o 
   5   1   7      411.61      435.01      7.87 o 
   6   1   7       12.01       12.52      0.65 o 
   7   1   7      177.74      161.60      3.62 o 
   8   1   7       46.77       46.22      1.21 o 
   9   1   7        9.21        7.88      1.00 o 
  -7   2   7       60.27       62.44      2.76 o 
  -6   2   7      232.76      245.88      5.32 o 
  -5   2   7        1.34        1.86      0.55 o 
  -4   2   7       51.53       51.11      1.28 o 
  -3   2   7       12.75       13.79      0.60 o 
  -2   2   7        9.57        8.98      0.32 o 
  -1   2   7      503.87      530.30      6.84 o 
   0   2   7        1.27        1.50      0.29 o 
   1   2   7        0.37        4.17      0.34 o 
   2   2   7     2048.44     2007.06     26.73 o 
   3   2   7       55.72       54.99      0.88 o 
   4   2   7       47.33       47.45      1.00 o 
   5   2   7      484.87      483.88      7.09 o 
   6   2   7      141.91      149.38      3.02 o 
   7   2   7        2.79        2.39      0.42 o 
   8   2   7       14.08       15.48      0.76 o 
   9   2   7      174.67      167.22      5.59 o 
  10   2   7       34.55       37.94      2.58 o 
  -7   3   7       59.19       66.63      4.96 o 
  -6   3   7      181.56      194.93      4.80 o 
  -5   3   7        0.82        0.59      0.49 o 
  -4   3   7      506.74      509.21      9.81 o 
  -3   3   7       98.10       94.12      1.89 o 
  -2   3   7       39.75       39.40      0.99 o 
  -1   3   7      956.42      956.02     14.38 o 
   0   3   7      158.12      160.11      2.12 o 
   1   3   7      136.90      148.21      2.00 o 
   2   3   7     1482.57     1426.98     17.32 o 
   3   3   7      206.20      202.51      2.62 o 
   4   3   7      578.49      599.92      8.57 o 
   5   3   7        0.91        1.61      0.31 o 
   6   3   7       33.48       28.56      0.94 o 
   7   3   7      450.28      434.84      7.52 o 
   8   3   7      143.27      130.64      2.48 o 
   9   3   7        0.12       -0.23      0.40 o 
  10   3   7      142.73      146.86      6.41 o 
  -7   4   7       31.32       29.46      2.14 o 
  -6   4   7       17.84       18.82      0.95 o 
  -5   4   7      223.03      226.23      4.08 o 
  -4   4   7      674.91      683.92     10.56 o 
  -3   4   7      107.76      113.87      2.65 o 
  -2   4   7        3.31        3.27      0.43 o 
  -1   4   7       95.80       95.02      1.90 o 
   0   4   7        6.87        8.96      0.32 o 
   1   4   7      691.31      673.26      8.56 o 
   2   4   7      179.28      177.26      2.36 o 
   3   4   7      152.90      175.14      2.31 o 
   4   4   7     1182.99     1148.57     13.97 o 
   5   4   7      204.25      196.47      3.14 o 
   6   4   7       27.18       23.16      0.74 o 
   7   4   7      223.72      214.34      3.55 o 
   8   4   7      239.42      225.04      3.80 o 
   9   4   7       61.56       66.48      1.60 o 
  10   4   7        0.80        0.19      0.47 o 
  -6   5   7      175.03      169.52      4.88 o 
  -5   5   7      138.07      139.47      3.27 o 
  -4   5   7       32.05       37.39      1.15 o 
  -3   5   7      382.29      392.21     10.33 o 
  -2   5   7      292.21      295.65      6.57 o 
  -1   5   7      161.14      175.50      4.51 o 
   0   5   7       23.87       24.69      0.53 o 
   1   5   7      263.00      257.83      3.30 o 
   2   5   7      786.46      770.17      9.41 o 
   3   5   7       11.92        9.61      0.35 o 
   4   5   7       16.80       12.71      0.39 o 
   5   5   7        4.83        5.13      0.76 o 
   6   5   7        0.15        0.14      0.31 o 
   7   5   7      122.83      113.17      2.14 o 
   8   5   7        1.46        1.82      0.56 o 
   9   5   7       39.19       40.18      1.73 o 
  10   5   7      382.67      392.02      7.53 o 
  -6   6   7      115.30      108.63      3.33 o 
  -5   6   7       10.00        7.76      0.76 o 
  -4   6   7      178.01      172.32      3.27 o 
  -3   6   7        2.17        0.05      0.73 o 
  -2   6   7      125.21      137.45      7.63 o 
  -1   6   7      638.71      662.22     11.12 o 
   0   6   7        4.08        2.98      0.43 o 
   1   6   7      132.42      126.04      2.61 o 
   2   6   7       37.54       30.15      0.67 o 
   3   6   7       13.42       10.60      0.39 o 
   4   6   7      486.50      483.82      6.89 o 
   5   6   7      441.21      447.92      8.17 o 
   6   6   7        4.19        4.51      0.88 o 
   7   6   7      623.36      620.30     11.15 o 
   8   6   7       24.78       29.66      1.17 o 
   9   6   7       39.62       42.86      1.46 o 
  10   6   7      345.22      342.92      6.80 o 
  -5   7   7        2.85        3.63      1.21 o 
  -4   7   7      445.17      455.68      9.21 o 
  -3   7   7       12.00       10.37      0.72 o 
  -2   7   7       56.66       55.57      1.70 o 
  -1   7   7      441.22      430.62      6.81 o 
   0   7   7        4.04        6.16      0.63 o 
   1   7   7      397.45      371.47     11.56 o 
   2   7   7        1.74        1.39      0.29 o 
   3   7   7        1.56        2.77      0.42 o 
   4   7   7     1752.47     1788.68     25.89 o 
   5   7   7       60.36       56.30      2.71 o 
   6   7   7       67.62       69.60      1.86 o 
   7   7   7       19.28       16.12      1.60 o 
   8   7   7        1.53        2.17      0.52 o 
   9   7   7        5.81        5.57      0.63 o 
  10   7   7        6.96        9.13      0.80 o 
  -4   8   7      100.80      105.11      3.77 o 
  -3   8   7        0.15        0.40      2.26 o 
  -2   8   7      237.95      243.60      5.25 o 
  -1   8   7      124.85      117.19      2.92 o 
   0   8   7        3.38        4.03      0.66 o 
   1   8   7       58.47       50.92      1.95 o 
   2   8   7      119.52      115.86      2.00 o 
   3   8   7      180.29      176.87      2.84 o 
   4   8   7       22.64       23.63      0.71 o 
   5   8   7      510.38      500.54      7.26 o 
   6   8   7       39.54       38.59      1.32 o 
   7   8   7        5.98        7.50      0.67 o 
   8   8   7       12.37       13.50      0.85 o 
   9   8   7      208.79      215.36      4.63 o 
  10   8   7       17.69       16.02      1.02 o 
  -3   9   7       55.86       55.14      1.95 o 
  -2   9   7       74.51       77.22      2.31 o 
  -1   9   7      469.31      471.10      9.37 o 
   0   9   7        4.78        5.50      0.75 o 
   1   9   7       51.24       50.94      1.85 o 
   2   9   7      932.22      903.72     21.07 o 
   3   9   7      707.16      697.64      9.84 o 
   4   9   7      389.81      387.53      5.74 o 
   5   9   7      280.02      279.62      4.31 o 
   6   9   7       51.58       52.22      1.66 o 
   7   9   7      187.19      183.17      4.02 o 
   8   9   7        0.47        0.60      0.52 o 
   9   9   7       10.31        9.05      0.84 o 
  -2  10   7        2.91        2.09      1.60 o 
  -1  10   7      146.83      158.27      5.47 o 
   0  10   7        0.03       -0.42      0.54 o 
   1  10   7        0.59        1.49      0.59 o 
   2  10   7      237.73      224.34      4.92 o 
   3  10   7       44.29       49.48      1.62 o 
   4  10   7      345.86      349.04      5.59 o 
   5  10   7      410.94      410.76      6.13 o 
   6  10   7        5.22        3.84      0.91 o 
   7  10   7      124.62      126.26      3.10 o 
   8  10   7       12.38       12.74      1.07 o 
   9  10   7       15.09       17.36      1.07 o 
   0  11   7        0.16       -0.43      0.65 o 
   1  11   7      135.43      131.08      3.93 o 
   2  11   7        6.32        7.80      0.80 o 
   3  11   7        0.88       -0.09      0.63 o 
   4  11   7      545.69      554.77     10.93 o 
   5  11   7        2.51        3.62      0.50 o 
   6  11   7       65.71       68.42      2.02 o 
   7  11   7       16.00       18.23      1.06 o 
   8  11   7        2.21        2.33      0.79 o 
   2  12   7      107.77      107.97      3.02 o 
   3  12   7        9.79        9.96      1.22 o 
   4  12   7       13.35       14.81      1.63 o 
   5  12   7        0.04        0.15      0.52 o 
   6  12   7       19.66       20.40      0.85 o 
   7  12   7      383.21      399.07      9.36 o 
  -4  -8   8       49.57       42.43      1.53 o 
  -3  -8   8        0.30        0.03      0.58 o 
  -2  -8   8      218.58      227.38      6.91 o 
  -1  -8   8        2.60        3.93      1.01 o 
   0  -8   8       57.56       53.76      1.62 o 
   1  -8   8        4.98        6.66      1.13 o 
   2  -8   8       10.47       12.25      1.26 o 
  -6  -7   8        7.04        6.66      1.13 o 
  -5  -7   8      133.97      129.59      3.80 o 
  -4  -7   8      206.55      193.41      3.94 o 
  -3  -7   8        0.13        0.51      0.55 o 
  -2  -7   8       65.21       62.84      1.80 o 
  -1  -7   8        3.77        3.32      0.60 o 
   0  -7   8      372.68      388.96      9.93 o 
   1  -7   8       64.48       64.70      1.75 o 
   2  -7   8       45.68       55.47      2.26 o 
  -6  -6   8       81.37       79.80      2.15 o 
  -5  -6   8       62.87       65.15      1.86 o 
  -4  -6   8       53.06       51.56      1.59 o 
  -3  -6   8      109.53      114.01      2.57 o 
  -2  -6   8       80.29       76.14      1.95 o 
  -1  -6   8       23.80       25.59      1.06 o 
   0  -6   8       66.67       71.88      1.82 o 
   1  -6   8      207.96      223.65      6.16 o 
   2  -6   8       19.83       23.05      1.38 o 
   3  -6   8       82.02       94.48      3.02 o 
   4  -6   8        5.60        6.53      1.38 o 
   5  -6   8       26.59       26.07      2.20 o 
  -7  -5   8        9.71       10.30      1.26 o 
  -6  -5   8        0.01       -0.14      0.55 o 
  -5  -5   8       82.96       83.94      2.12 o 
  -4  -5   8        0.15       -0.01      0.51 o 
  -3  -5   8        5.52        5.86      0.62 o 
  -2  -5   8       24.90       25.37      1.02 o 
  -1  -5   8        0.75        0.92      0.57 o 
   0  -5   8     1273.12     1306.66     17.23 o 
   1  -5   8      242.87      247.52      3.75 o 
   2  -5   8        2.79        4.19      0.58 o 
   3  -5   8      131.04      142.64      3.02 o 
   4  -5   8        0.84        1.87      0.54 o 
   5  -5   8       34.33       33.23      2.26 o 
   6  -5   8       99.31       92.15      4.15 o 
  -8  -4   8      139.87      143.60      5.15 o 
  -7  -4   8       20.21       21.61      1.82 o 
  -6  -4   8      797.43      786.34     19.54 o 
  -5  -4   8      141.52      142.24      2.62 o 
  -4  -4   8        7.86        5.98      0.75 o 
  -3  -4   8      208.66      199.76      3.27 o 
  -2  -4   8        4.39        6.61      0.54 o 
  -1  -4   8        7.13        7.23      0.52 o 
   0  -4   8     1766.10     1821.20     23.76 o 
   1  -4   8     1106.74     1144.09     15.08 o 
   2  -4   8       16.64       16.79      0.74 o 
   3  -4   8      178.07      182.16      3.56 o 
   4  -4   8       23.80       18.15      0.88 o 
   5  -4   8      189.59      182.50      3.68 o 
   6  -4   8      151.63      152.27      5.59 o 
  -8  -3   8       77.83       76.45      3.39 o 
  -7  -3   8       15.25       12.61      1.09 o 
  -6  -3   8      221.90      228.31      4.91 o 
  -5  -3   8      296.14      311.29      4.74 o 
  -4  -3   8      116.51      110.40      2.09 o 
  -3  -3   8      217.07      206.09      3.32 o 
  -2  -3   8       39.63       36.03      1.02 o 
  -1  -3   8      116.32      121.71      2.10 o 
   0  -3   8       59.82       69.99      1.36 o 
   1  -3   8      195.93      200.32      3.03 o 
   2  -3   8       48.18       48.51      1.04 o 
   3  -3   8      151.09      148.84      2.94 o 
   4  -3   8        4.56        4.47      0.53 o 
   5  -3   8      168.97      153.65      5.81 o 
   6  -3   8      214.60      206.67      6.78 o 
   7  -3   8        3.51        3.83      1.26 o 
  -8  -2   8       34.41       28.39      1.55 o 
  -7  -2   8       22.61       23.34      1.33 o 
  -6  -2   8        6.61        7.03      0.84 o 
  -5  -2   8      504.61      505.95      9.36 o 
  -4  -2   8       63.38       65.89      1.43 o 
  -3  -2   8       28.44       27.30      0.85 o 
  -2  -2   8      913.83      895.82     11.98 o 
  -1  -2   8        1.90        2.43      0.39 o 
   0  -2   8      257.96      233.27      3.46 o 
   1  -2   8        1.55        2.55      0.33 o 
   2  -2   8        4.63        7.08      0.42 o 
   3  -2   8      283.44      268.25      5.87 o 
   4  -2   8        5.26        4.95      0.72 o 
   5  -2   8        2.50        2.57      0.43 o 
   6  -2   8       41.91       39.01      1.07 o 
   7  -2   8       57.86       55.11      2.07 o 
   8  -2   8      391.31      433.62     14.51 o 
  -8  -1   8      624.49      639.68     11.97 o 
  -7  -1   8      303.55      304.56      6.30 o 
  -6  -1   8        3.31        2.57      0.74 o 
  -5  -1   8      204.73      205.69      4.39 o 
  -4  -1   8      500.31      504.32      9.21 o 
  -3  -1   8       33.13       33.79      0.90 o 
  -2  -1   8        4.51        8.31      0.98 o 
  -1  -1   8        0.08        0.87      0.57 o 
   0  -1   8       57.39       48.92      1.05 o 
   1  -1   8       23.34       17.20      0.57 o 
   2  -1   8     1036.60     1127.09     16.31 o 
   3  -1   8      204.33      236.81      3.65 o 
   4  -1   8      306.39      304.86      4.67 o 
   5  -1   8      170.62      162.37      2.78 o 
   6  -1   8      119.43      112.04      2.12 o 
   7  -1   8        9.87        9.53      0.64 o 
   8  -1   8      301.52      311.00     10.87 o 
  -7   0   8      197.52      205.22      4.63 o 
  -6   0   8       36.04       36.37      1.50 o 
  -5   0   8       45.61       49.85      1.70 o 
  -4   0   8      121.45      123.97      2.90 o 
  -3   0   8      384.78      370.34      5.25 o 
  -2   0   8      869.35      880.95     11.68 o 
  -1   0   8       42.66       38.05      0.91 o 
   0   0   8      498.29      478.89      6.54 o 
   1   0   8      476.67      463.06      6.28 o 
   2   0   8     1645.27     1648.32     23.21 o 
   3   0   8      609.21      651.87     10.53 o 
   4   0   8       21.85       20.39      0.69 o 
   5   0   8       91.44       88.13      1.70 o 
   6   0   8        7.18        8.49      1.01 o 
   7   0   8       87.66       88.69      1.83 o 
   8   0   8        5.12        8.20      0.93 o 
   9   0   8      186.29      177.04      5.75 o 
  -7   1   8      241.93      259.44      5.56 o 
  -6   1   8       50.23       56.38      1.90 o 
  -5   1   8      841.38      845.95     14.90 o 
  -4   1   8       48.56       51.92      1.65 o 
  -3   1   8        5.63        6.41      0.65 o 
  -2   1   8      682.57      689.12      9.22 o 
  -1   1   8       15.27       10.19      0.40 o 
   0   1   8     2707.56     2795.00     36.03 o 
   1   1   8      598.25      621.46      8.06 o 
   2   1   8      214.27      226.63      2.93 o 
   3   1   8     1274.84     1249.59     15.11 o 
   4   1   8       55.95       54.79      1.14 o 
   5   1   8      122.97      138.11      2.41 o 
   6   1   8      832.57      818.89     13.31 o 
   7   1   8       61.03       56.53      2.17 o 
   8   1   8       65.13       73.81      1.70 o 
   9   1   8       78.24       83.39      3.39 o 
  -7   2   8       67.59       62.19      2.83 o 
  -6   2   8      184.53      189.47      4.23 o 
  -5   2   8      119.07      125.20      3.05 o 
  -4   2   8      152.61      151.14      2.82 o 
  -3   2   8        3.88        4.27      0.46 o 
  -2   2   8        4.64        5.65      0.57 o 
  -1   2   8      874.05      912.01     11.91 o 
   1   2   8     1264.50     1331.73     17.14 o 
   2   2   8        3.64        2.64      0.23 o 
   3   2   8      679.73      636.23     10.33 o 
   4   2   8      326.05      331.52      4.97 o 
   5   2   8      423.26      433.99      6.45 o 
   6   2   8      300.30      297.03      4.66 o 
   7   2   8      365.48      354.68      8.73 o 
   8   2   8       92.75      100.85      4.74 o 
   9   2   8       90.99       92.30      1.97 o 
  10   2   8       23.78       17.71      1.95 o 
  -7   3   8       29.35       30.97      1.52 o 
  -6   3   8      729.62      736.03     14.89 o 
  -5   3   8        7.12        6.11      0.61 o 
  -4   3   8      190.65      188.75      3.40 o 
  -3   3   8      968.72      958.64     14.35 o 
  -2   3   8       58.54       56.19      1.43 o 
  -1   3   8       26.63       22.44      0.51 o 
   0   3   8     4410.94     4494.58     62.05 o 
   1   3   8     3004.66     3034.11     39.39 o 
   2   3   8      272.49      267.38      3.41 o 
   3   3   8     1004.50      991.30     12.09 o 
   4   3   8       18.80       24.37      0.80 o 
   5   3   8      959.10      958.51     13.64 o 
   6   3   8      578.11      594.29      8.67 o 
   7   3   8      523.66      510.98      7.67 o 
   8   3   8       28.25       26.15      0.89 o 
   9   3   8      181.61      180.10      3.83 o 
  10   3   8        3.95        4.58      0.95 o 
  -6   4   8        0.06       -0.04      0.69 o 
  -5   4   8      150.36      154.27      3.63 o 
  -4   4   8       18.58       20.60      0.86 o 
  -3   4   8       29.18       32.87      1.01 o 
  -2   4   8      239.05      246.16      5.30 o 
  -1   4   8       56.63       54.34      1.26 o 
   0   4   8      168.55      158.86      2.15 o 
   1   4   8        7.41        7.48      0.33 o 
   2   4   8     1802.92     1754.30     23.39 o 
   3   4   8      371.76      379.50      4.74 o 
   4   4   8        4.75        5.34      0.28 o 
   5   4   8       39.59       35.08      0.87 o 
   6   4   8      126.83      118.38      2.15 o 
   7   4   8      124.17      114.05      2.16 o 
   8   4   8      121.36      114.95      2.24 o 
   9   4   8       14.17       16.96      0.79 o 
  10   4   8       23.14       28.60      2.17 o 
  -6   5   8      101.00       92.46      5.09 o 
  -5   5   8      118.20      120.09      3.04 o 
  -4   5   8       30.97       29.82      1.05 o 
  -3   5   8        6.34        4.83      0.54 o 
  -2   5   8     1608.23     1690.46     46.30 o 
  -1   5   8       52.34       47.76      1.20 o 
   0   5   8      336.66      314.62      5.86 o 
   1   5   8       11.54       14.07      0.42 o 
   2   5   8      164.96      169.35      2.32 o 
   3   5   8      463.80      449.68      5.56 o 
   4   5   8       18.26       21.12      0.51 o 
   5   5   8     1291.02     1306.15     18.64 o 
   6   5   8        3.24        4.25      0.43 o 
   7   5   8       83.08       77.61      1.64 o 
   8   5   8     1678.19     1600.16     27.50 o 
   9   5   8        3.24        1.18      0.51 o 
  10   5   8       27.82       31.69      1.57 o 
  -6   6   8       43.20       44.41      2.32 o 
  -5   6   8       18.14       20.47      1.82 o 
  -4   6   8       11.29       10.07      0.84 o 
  -3   6   8       65.09       61.35      1.54 o 
  -2   6   8       25.89       22.88      0.86 o 
  -1   6   8      104.97      112.65      2.20 o 
   0   6   8        0.81        0.26      0.40 o 
   1   6   8      187.20      167.38      2.28 o 
   2   6   8      972.51      979.26     11.83 o 
   3   6   8       28.52       33.71      0.71 o 
   4   6   8      139.43      133.02      2.17 o 
   5   6   8      540.44      569.72     10.20 o 
   6   6   8        0.08       -0.47      0.47 o 
   7   6   8       63.81       60.84      1.82 o 
   8   6   8      338.60      303.22      5.98 o 
   9   6   8        1.91        0.53      0.46 o 
  10   6   8        6.60       12.81      0.95 o 
  -5   7   8       92.81       95.77      6.22 o 
  -4   7   8        0.63        0.36      0.91 o 
  -3   7   8       62.64       62.70      1.61 o 
  -2   7   8       65.50       67.97      1.63 o 
  -1   7   8       54.50       49.96      1.31 o 
   0   7   8       48.42       36.30      1.21 o 
   1   7   8        0.82        0.60      0.47 o 
   2   7   8      170.02      174.24      4.05 o 
   3   7   8      377.47      357.79      5.21 o 
   4   7   8        0.07        0.24      0.32 o 
   5   7   8      224.20      231.06      4.59 o 
   6   7   8      262.68      259.04      5.13 o 
   7   7   8       35.79       31.51      3.17 o 
   8   7   8       94.24       88.96      2.76 o 
   9   7   8        0.60        0.24      0.46 o 
  10   7   8      157.64      171.32      3.90 o 
  -4   8   8       20.32       17.88      3.74 o 
  -3   8   8       21.31       17.51      1.32 o 
  -2   8   8        9.87        9.69      0.86 o 
  -1   8   8      115.50      118.79      3.00 o 
   0   8   8     1971.44     1915.09     52.77 o 
   1   8   8       24.18       21.90      1.05 o 
   2   8   8      100.42      104.87      2.59 o 
   3   8   8      489.17      474.95      6.83 o 
   4   8   8       35.46       36.10      0.90 o 
   5   8   8       30.13       29.91      0.84 o 
   6   8   8      759.92      755.01     13.52 o 
   7   8   8       98.62       94.53      3.74 o 
   8   8   8      107.59      108.27      2.67 o 
   9   8   8      107.44      102.79      3.14 o 
  10   8   8       21.53       25.44      1.38 o 
  -3   9   8      137.20      153.19      3.83 o 
  -2   9   8       34.78       38.09      1.58 o 
  -1   9   8      144.54      140.83      6.03 o 
   0   9   8     1239.37     1241.50     37.06 o 
   1   9   8       87.05       90.28      2.51 o 
   2   9   8        9.91        8.31      0.74 o 
   3   9   8        0.53       -0.08      0.34 o 
   4   9   8        4.81        5.04      0.44 o 
   5   9   8       30.56       31.25      1.18 o 
   6   9   8       34.29       35.35      1.29 o 
   7   9   8       61.06       63.03      1.88 o 
   8   9   8       65.09       74.05      2.86 o 
   9   9   8      273.33      268.42      8.57 o 
  -2  10   8        4.22        3.96      0.88 o 
  -1  10   8        0.71       -0.19      0.72 o 
   0  10   8       14.73       16.33      1.54 o 
   1  10   8        5.35        4.02      0.70 o 
   2  10   8      177.16      167.49      8.13 o 
   3  10   8      150.82      154.30      3.62 o 
   4  10   8        5.47        6.12      0.49 o 
   5  10   8       28.74       32.03      0.94 o 
   6  10   8      206.94      204.53      4.37 o 
   7  10   8       32.54       34.09      1.34 o 
   8  10   8       65.49       73.18      3.74 o 
   9  10   8        1.20        1.51      1.51 o 
   0  11   8      276.46      299.54      9.67 o 
   1  11   8       20.76       19.13      1.17 o 
   2  11   8        7.39        7.17      0.79 o 
   3  11   8       43.06       44.40      1.64 o 
   4  11   8        9.35        6.60      0.91 o 
   5  11   8      132.27      129.18      2.37 o 
   6  11   8        0.19        0.09      0.57 o 
   7  11   8       29.18       32.55      1.39 o 
   8  11   8      320.02      322.63      6.57 o 
   2  12   8       58.10       61.65      2.10 o 
   3  12   8       19.65       19.61      1.17 o 
   4  12   8       46.76       42.22      1.65 o 
   5  12   8      336.60      346.99     12.81 o 
   6  12   8       40.61       41.42      1.56 o 
   7  12   8       95.31      101.01      3.14 o 
  -2  -8   9      123.15      122.93      4.15 o 
  -1  -8   9      234.25      243.97      4.75 o 
   0  -8   9       17.25       20.23      1.51 o 
  -5  -7   9        0.07       -0.31      0.94 o 
  -4  -7   9       93.05       87.28      2.28 o 
  -3  -7   9       89.47       93.32      2.37 o 
  -2  -7   9        0.93        0.32      0.55 o 
  -1  -7   9      134.78      135.79      2.97 o 
   0  -7   9       15.54       14.51      0.89 o 
   1  -7   9        7.24        8.04      1.07 o 
   2  -7   9        1.84        0.31      0.82 o 
   3  -7   9       18.59       20.60      1.51 o 
  -6  -6   9        8.47        9.74      1.26 o 
  -5  -6   9       36.83       34.02      1.33 o 
  -4  -6   9      347.86      348.10      6.30 o 
  -3  -6   9      127.64      128.54      2.88 o 
  -2  -6   9      193.89      190.11      3.79 o 
  -1  -6   9        4.55        4.42      0.64 o 
   0  -6   9       49.37       52.85      1.55 o 
   1  -6   9      202.62      207.80      3.95 o 
   2  -6   9       61.00       65.89      2.45 o 
   3  -6   9      141.07      134.62      3.96 o 
  -6  -5   9      144.47      144.40      3.20 o 
  -5  -5   9        0.47        0.13      0.60 o 
  -4  -5   9       68.25       65.18      1.81 o 
  -3  -5   9      490.92      481.43      8.18 o 
  -2  -5   9      176.64      174.01      3.48 o 
  -1  -5   9      426.53      423.29      6.07 o 
   0  -5   9       46.16       44.36      1.13 o 
   1  -5   9      168.70      168.45      2.79 o 
   2  -5   9       11.23       13.99      0.84 o 
   3  -5   9        8.14        6.03      0.67 o 
   4  -5   9       23.58       24.96      1.13 o 
   5  -5   9       23.37       24.18      2.01 o 
  -7  -4   9        7.54        7.91      1.38 o 
  -6  -4   9       66.36       63.00      3.02 o 
  -5  -4   9      200.59      196.28      3.96 o 
  -4  -4   9       21.34       23.85      2.98 o 
  -3  -4   9       14.74       14.51      0.77 o 
  -2  -4   9      253.73      260.10      4.01 o 
  -1  -4   9      139.76      139.97      2.39 o 
   0  -4   9        1.63        2.42      0.43 o 
   1  -4   9       17.62       17.70      0.92 o 
   2  -4   9      453.29      453.13     10.05 o 
   3  -4   9        0.92        1.75      0.53 o 
   4  -4   9      314.66      333.00      6.16 o 
   5  -4   9       50.08       47.62      1.53 o 
   6  -4   9        0.08        0.50      1.19 o 
  -7  -3   9       15.79       19.63      1.35 o 
  -6  -3   9        7.53        5.17      0.94 o 
  -5  -3   9       22.49       19.24      1.27 o 
  -4  -3   9      542.93      540.31      7.69 o 
  -3  -3   9      315.75      300.32      4.60 o 
  -2  -3   9       12.51       12.35      0.69 o 
  -1  -3   9      179.99      179.86      2.89 o 
   0  -3   9      170.42      163.77      2.63 o 
   1  -3   9      311.86      289.92      4.22 o 
   2  -3   9        0.65        1.71      0.37 o 
   3  -3   9       11.76       11.48      0.68 o 
   4  -3   9       91.04       98.76      2.54 o 
   5  -3   9      328.49      319.79      5.81 o 
   6  -3   9       28.36       31.20      1.21 o 
   7  -3   9        0.03        1.07      1.13 o 
  -7  -2   9       41.70       37.22      1.71 o 
  -6  -2   9        9.95       10.76      1.01 o 
  -5  -2   9      126.44      123.72      3.11 o 
  -4  -2   9      343.81      337.27      5.04 o 
  -3  -2   9       34.14       32.27      0.99 o 
  -2  -2   9       49.26       47.21      1.21 o 
  -1  -2   9       58.55       56.00      1.31 o 
   0  -2   9       28.86       32.51      0.88 o 
   1  -2   9      302.78      294.95      4.25 o 
   2  -2   9      490.29      494.69      6.77 o 
   3  -2   9       21.20       24.54      0.88 o 
   4  -2   9      653.42      642.32     10.60 o 
   5  -2   9      184.72      183.47      4.96 o 
   6  -2   9      260.73      272.34      8.10 o 
   7  -2   9        3.07        4.02      1.26 o 
  -8  -1   9       36.36       38.63      2.45 o 
  -7  -1   9       76.49       80.06      2.52 o 
  -6  -1   9       27.16       29.95      1.44 o 
  -5  -1   9        4.11        5.30      0.94 o 
  -4  -1   9      132.48      129.17      3.08 o 
  -3  -1   9       89.99       87.45      1.70 o 
  -2  -1   9      100.20       96.12      1.81 o 
  -1  -1   9      954.39      953.01     12.71 o 
   0  -1   9        0.07        0.37      0.32 o 
   1  -1   9      102.18      103.98      1.77 o 
   2  -1   9      839.42      848.45     11.26 o 
   3  -1   9       68.60       59.78      1.46 o 
   4  -1   9       91.42       93.93      2.06 o 
   5  -1   9       62.58       64.12      2.83 o 
   6  -1   9       99.73       94.87      2.76 o 
   7  -1   9      173.41      169.03      3.30 o 
   8  -1   9       32.73       32.48      2.32 o 
  -8   0   9        0.02        0.19      1.13 o 
  -7   0   9      138.64      141.81      3.63 o 
  -6   0   9        0.88        1.17      0.69 o 
  -5   0   9        0.21        0.10      0.60 o 
  -4   0   9      231.59      228.34      4.72 o 
  -3   0   9        0.24        0.33      0.39 o 
  -2   0   9        0.00        0.15      0.34 o 
  -1   0   9      229.87      222.08      3.34 o 
   0   0   9      110.91      113.71      1.94 o 
   1   0   9      117.23      118.28      1.93 o 
   2   0   9       33.93       33.97      0.80 o 
   3   0   9       13.32       15.29      0.65 o 
   4   0   9      634.15      630.13      9.08 o 
   5   0   9      472.49      460.86      6.86 o 
   6   0   9      121.81      115.42      2.16 o 
   7   0   9       75.72       77.19      1.67 o 
   8   0   9       17.52       17.31      0.78 o 
   9   0   9      150.15      169.73      6.91 o 
  -7   1   9      237.46      262.89      5.71 o 
  -6   1   9        1.79        1.36      0.75 o 
  -5   1   9        2.18        2.05      0.71 o 
  -4   1   9       83.66       83.08      2.25 o 
  -3   1   9      430.50      411.25      7.63 o 
  -2   1   9      748.25      753.38     10.07 o 
  -1   1   9       52.92       54.28      1.12 o 
   0   1   9       52.68       54.48      1.10 o 
   1   1   9      968.01      985.03     14.15 o 
   2   1   9      142.32      130.45      1.86 o 
   3   1   9       38.14       34.64      0.71 o 
   4   1   9      766.92      753.97     10.81 o 
   5   1   9      102.16      106.93      1.99 o 
   6   1   9      509.76      495.36      8.32 o 
   7   1   9      194.77      196.64      3.35 o 
   8   1   9        0.03       -0.12      0.36 o 
   9   1   9       43.41       43.98      2.10 o 
  -7   2   9        0.34        0.33      0.81 o 
  -6   2   9       42.93       48.53      1.82 o 
  -5   2   9      267.37      270.32      5.54 o 
  -4   2   9        0.04        0.52      0.60 o 
  -3   2   9       13.09       14.50      1.32 o 
  -2   2   9      681.08      681.93     11.99 o 
  -1   2   9       17.86       12.79      0.49 o 
   0   2   9       87.96       90.74      1.43 o 
   1   2   9      273.44      271.06      3.53 o 
   2   2   9      129.68      123.34      2.04 o 
   3   2   9       33.25       39.32      0.76 o 
   4   2   9       52.62       48.68      1.09 o 
   5   2   9        0.49        0.43      0.31 o 
   6   2   9      221.67      216.05      3.54 o 
   7   2   9      554.36      547.09      8.17 o 
   8   2   9       12.62       12.70      0.67 o 
   9   2   9        3.26        3.46      0.50 o 
  -7   3   9       69.56       72.24      3.20 o 
  -6   3   9       50.46       53.54      1.94 o 
  -5   3   9       58.34       63.67      2.05 o 
  -4   3   9       42.98       42.36      1.52 o 
  -3   3   9      195.01      192.06      3.40 o 
  -2   3   9        5.49        7.93      0.97 o 
  -1   3   9      148.88      135.16      2.48 o 
   0   3   9       23.25       23.34      0.58 o 
   1   3   9       99.54       94.62      1.45 o 
   2   3   9      156.71      158.85      2.19 o 
   3   3   9        2.57        3.11      0.27 o 
   4   3   9      211.99      195.44      3.10 o 
   5   3   9       31.42       32.98      0.87 o 
   6   3   9       50.76       45.56      1.12 o 
   7   3   9       70.68       71.58      2.02 o 
   8   3   9       47.38       47.39      1.26 o 
   9   3   9       20.87       22.77      1.01 o 
  10   3   9       48.60       49.30      2.20 o 
  -6   4   9       13.16       16.77      1.57 o 
  -5   4   9       72.26       71.92      2.20 o 
  -4   4   9      107.07      113.15      2.36 o 
  -3   4   9        5.97        5.40      0.57 o 
  -2   4   9       62.03       67.46      1.56 o 
  -1   4   9       14.29       12.31      0.66 o 
   0   4   9        5.70        5.10      0.30 o 
   1   4   9      499.91      489.23      6.08 o 
   2   4   9        1.33        0.79      0.41 o 
   3   4   9       54.73       57.27      0.98 o 
   4   4   9      524.56      515.88      7.51 o 
   5   4   9      373.48      369.41      5.57 o 
   6   4   9      224.42      214.19      3.49 o 
   7   4   9       15.76       15.16      0.68 o 
   8   4   9        9.34        8.55      0.60 o 
   9   4   9       95.70      100.41      4.17 o 
  10   4   9        8.28        6.03      0.62 o 
  -6   5   9       41.43       46.86      2.45 o 
  -5   5   9       10.17        9.94      0.77 o 
  -4   5   9       24.19       23.68      1.29 o 
  -3   5   9        3.02        2.81      0.53 o 
  -2   5   9       54.09       51.23      1.34 o 
  -1   5   9      890.72      881.15     13.24 o 
   0   5   9        1.92        3.14      0.49 o 
   1   5   9       17.46       19.68      0.54 o 
   2   5   9      363.20      362.43      4.59 o 
   3   5   9        0.61        0.54      0.26 o 
   4   5   9        8.67        5.89      0.32 o 
   5   5   9        1.37        0.79      0.35 o 
   6   5   9       58.74       53.37      1.23 o 
   7   5   9        2.04        2.14      0.41 o 
   8   5   9       79.61       84.56      1.85 o 
   9   5   9        0.26        0.22      0.52 o 
  10   5   9        2.35        2.67      0.64 o 
  -5   6   9       16.67       15.42      1.22 o 
  -4   6   9       80.83       79.75      1.92 o 
  -3   6   9        6.08        7.34      0.65 o 
  -2   6   9        8.00        7.70      0.62 o 
  -1   6   9      271.83      297.97      4.92 o 
   0   6   9        5.01        3.58      0.50 o 
   1   6   9      171.20      165.53      2.95 o 
   2   6   9       25.27       23.41      0.61 o 
   3   6   9      203.23      191.83      2.60 o 
   4   6   9        0.44        0.92      0.27 o 
   5   6   9      441.48      441.45      8.08 o 
   6   6   9       10.38        9.45      0.63 o 
   7   6   9      363.72      350.68      8.10 o 
   8   6   9       39.88       38.31      1.35 o 
   9   6   9      110.14      113.19      3.33 o 
  10   6   9        5.10        6.70      0.75 o 
  -4   7   9      292.15      310.02      6.66 o 
  -3   7   9      128.12      128.33      2.65 o 
  -2   7   9      110.33      112.90      2.36 o 
  -1   7   9       14.21       14.44      0.77 o 
   0   7   9       15.87       16.98      0.78 o 
   1   7   9     1169.65     1121.14     20.86 o 
   2   7   9      425.55      436.75      6.27 o 
   3   7   9      557.28      566.94      8.84 o 
   4   7   9      181.07      170.41      2.74 o 
   5   7   9      221.37      229.99      4.56 o 
   6   7   9      257.53      247.60      4.91 o 
   7   7   9        5.13        5.32      0.58 o 
   8   7   9      171.58      161.33      3.60 o 
   9   7   9        5.87        6.44      0.68 o 
  10   7   9       86.18       89.14      2.44 o 
  -3   8   9       56.11       56.29      1.96 o 
  -2   8   9      208.95      211.77      4.78 o 
  -1   8   9       54.57       56.58      1.86 o 
   0   8   9        6.26        5.13      0.69 o 
   1   8   9      254.63      259.07      9.30 o 
   2   8   9       92.72       89.54      2.39 o 
   3   8   9        0.81        0.43      0.32 o 
   4   8   9        3.48        4.45      0.40 o 
   5   8   9      228.39      226.64      5.15 o 
   6   8   9      224.65      227.94      4.65 o 
   7   8   9      370.09      362.72      6.98 o 
   8   8   9       12.52       11.18      0.79 o 
   9   8   9       44.09       44.09      1.57 o 
  -2   9   9      357.72      371.47      7.81 o 
  -1   9   9      236.41      240.26      5.32 o 
   0   9   9        1.33        1.90      0.65 o 
   1   9   9      181.60      188.93      5.56 o 
   2   9   9        4.42        4.21      1.29 o 
   3   9   9       25.81       26.37      1.12 o 
   4   9   9      514.46      519.59      9.93 o 
   5   9   9      319.90      329.85      4.99 o 
   6   9   9       49.91       53.23      1.65 o 
   7   9   9      510.74      518.04      9.69 o 
   8   9   9       20.54       21.12      1.95 o 
   9   9   9       84.58       82.26      2.32 o 
  -1  10   9      101.14      105.76      2.96 o 
   0  10   9        0.25        0.21      0.82 o 
   1  10   9      646.03      646.56     17.37 o 
   2  10   9      309.19      300.21     10.14 o 
   3  10   9       88.09       83.08      2.35 o 
   4  10   9      126.12      126.37      2.28 o 
   5  10   9        1.13        1.43      0.40 o 
   6  10   9       83.14       81.93      2.20 o 
   7  10   9       55.66       57.98      1.85 o 
   8  10   9        1.56        0.69      0.52 o 
   0  11   9        5.46        5.63      0.87 o 
   1  11   9      120.87      118.94      3.20 o 
   2  11   9       80.72       83.08      2.44 o 
   3  11   9        6.12        7.56      0.79 o 
   4  11   9       52.56       56.31      1.89 o 
   5  11   9        0.12       -0.04      0.66 o 
   6  11   9      415.53      417.01      7.97 o 
   7  11   9        0.81        0.80      0.57 o 
   8  11   9        3.51        1.13      0.75 o 
   3  12   9       96.27      100.10      2.83 o 
   4  12   9       78.59       83.27      2.98 o 
   5  12   9       63.46       60.20      2.01 o 
   6  12   9        3.38        4.50      0.94 o 
   7  12   9       42.42       44.73      1.88 o 
  -3  -7  10       65.94       63.45      1.91 o 
  -2  -7  10      179.03      193.55      3.99 o 
  -1  -7  10        9.41        9.36      0.84 o 
   0  -7  10        4.36        4.75      0.73 o 
   1  -7  10      110.82      114.20      3.77 o 
  -6  -6  10        6.07        6.03      1.07 o 
  -5  -6  10       65.91       62.00      2.58 o 
  -4  -6  10        7.44        7.69      0.80 o 
  -3  -6  10       23.26       22.25      1.11 o 
  -2  -6  10       96.07      102.37      2.48 o 
  -1  -6  10        4.83        4.26      0.69 o 
   0  -6  10       19.26       18.89      1.00 o 
   1  -6  10       18.43       17.90      1.38 o 
   2  -6  10       36.60       42.72      2.01 o 
   3  -6  10      302.81      324.32      7.98 o 
   4  -6  10        0.96        1.07      0.94 o 
  -5  -5  10       50.93       49.68      1.64 o 
  -4  -5  10      215.93      205.28      4.11 o 
  -3  -5  10      104.94      103.71      2.46 o 
  -2  -5  10        3.09        2.79      0.60 o 
  -1  -5  10       42.85       44.87      1.42 o 
   0  -5  10      187.81      187.21      3.10 o 
   1  -5  10       49.11       51.48      1.27 o 
   2  -5  10        8.88       10.54      0.80 o 
   3  -5  10       51.58       58.78      1.77 o 
   4  -5  10      147.38      152.45      3.38 o 
   5  -5  10       69.99       81.60      3.77 o 
  -6  -4  10       24.44       21.55      1.88 o 
  -5  -4  10       47.15       46.17      2.01 o 
  -4  -4  10       28.41       28.28      4.81 o 
  -3  -4  10       56.16       56.28      1.46 o 
  -2  -4  10      481.59      474.88      6.81 o 
  -1  -4  10       24.56       23.35      1.09 o 
   0  -4  10      143.64      141.89      2.44 o 
   1  -4  10        8.72        9.25      0.60 o 
   2  -4  10      116.63      114.48      2.58 o 
   3  -4  10       29.76       27.77      1.15 o 
   4  -4  10       15.88       13.74      0.87 o 
   5  -4  10       44.99       44.41      1.52 o 
  -7  -3  10       17.73       10.87      2.01 o 
  -6  -3  10      213.66      215.65      4.92 o 
  -5  -3  10      330.41      328.27      6.72 o 
  -4  -3  10      214.47      207.45      3.51 o 
  -3  -3  10        2.26        1.93      0.61 o 
  -2  -3  10       29.87       35.88      3.03 o 
  -1  -3  10       22.24       20.14      0.80 o 
   0  -3  10        2.96        3.49      0.46 o 
   1  -3  10        0.01        0.61      0.39 o 
   2  -3  10       26.48       26.25      1.01 o 
   3  -3  10       73.35       74.07      1.89 o 
   4  -3  10      210.83      201.51      4.65 o 
   5  -3  10       12.31       11.00      1.44 o 
   6  -3  10      116.53      123.50      3.33 o 
  -7  -2  10      117.62      126.12      3.44 o 
  -6  -2  10      281.78      269.85      5.77 o 
  -5  -2  10      364.14      360.64      9.64 o 
  -4  -2  10       42.41       39.75      1.18 o 
  -3  -2  10      496.44      479.01      6.88 o 
  -2  -2  10      780.45      785.06     14.63 o 
  -1  -2  10       76.47       78.11      1.62 o 
   0  -2  10      677.98      667.97      9.11 o 
   1  -2  10      134.04      135.41      2.25 o 
   2  -2  10        4.06        5.28      0.44 o 
   3  -2  10       95.76       94.70      2.14 o 
   4  -2  10       82.25       77.37      1.88 o 
   5  -2  10       44.77       36.91      1.24 o 
   6  -2  10        1.89        2.56      0.57 o 
   7  -2  10       37.45       38.61      1.37 o 
  -7  -1  10      127.31      135.00      3.57 o 
  -6  -1  10       49.35       50.42      2.29 o 
  -5  -1  10      154.72      154.05      3.68 o 
  -4  -1  10       18.32       18.34      1.13 o 
  -3  -1  10      289.70      294.55      4.47 o 
  -2  -1  10     1057.26     1053.19     14.07 o 
  -1  -1  10      281.08      270.05      4.09 o 
   0  -1  10        0.60        1.00      0.36 o 
   1  -1  10      139.15      142.32      2.32 o 
   2  -1  10      289.50      300.40      4.31 o 
   3  -1  10      285.54      277.06      4.93 o 
   4  -1  10       15.88       15.53      0.88 o 
   5  -1  10       83.80       78.74      1.88 o 
   6  -1  10      513.05      513.63      8.78 o 
   7  -1  10       20.82       23.11      1.02 o 
  -7   0  10        2.53        3.16      1.13 o 
  -6   0  10       16.59       14.75      1.14 o 
  -5   0  10       73.88       75.20      2.28 o 
  -4   0  10        0.15       -0.24      0.69 o 
  -3   0  10      124.50      119.99      3.08 o 
  -2   0  10       25.75       22.94      0.86 o 
  -1   0  10      112.29      111.50      2.01 o 
   0   0  10      614.48      604.08      8.25 o 
   1   0  10       44.81       36.11      0.89 o 
   2   0  10      554.59      548.72      7.46 o 
   3   0  10     1019.02     1043.38     17.76 o 
   4   0  10       88.48       87.43      1.96 o 
   5   0  10       44.36       43.69      1.51 o 
   6   0  10        0.90        0.75      0.44 o 
   7   0  10       15.86       19.98      0.80 o 
   8   0  10       11.82       14.77      0.86 o 
   9   0  10       21.74       21.67      2.07 o 
  -7   1  10        1.62        2.32      1.13 o 
  -6   1  10        3.86        3.89      0.84 o 
  -5   1  10       63.44       66.23      2.10 o 
  -4   1  10      102.88      107.79      3.17 o 
  -3   1  10      978.21      998.96     17.37 o 
  -2   1  10        0.00       -0.08      0.35 o 
  -1   1  10       72.51       74.84      1.47 o 
   0   1  10        8.80       13.82      0.72 o 
   1   1  10      453.29      437.20      6.05 o 
   2   1  10       44.01       45.77      0.98 o 
   3   1  10      183.56      193.30      3.53 o 
   4   1  10      271.66      270.76      4.23 o 
   5   1  10      957.23      956.88     15.41 o 
   6   1  10     1134.48     1130.69     16.06 o 
   7   1  10       63.67       63.78      1.48 o 
   8   1  10      127.24      130.67      2.53 o 
   9   1  10        5.15        4.50      0.95 o 
  -7   2  10       70.02       78.39      3.45 o 
  -6   2  10       42.39       44.13      1.81 o 
  -5   2  10      100.59      106.09      2.85 o 
  -4   2  10      213.32      215.10      4.58 o 
  -3   2  10       82.20       88.34      2.34 o 
  -2   2  10      503.90      488.66      8.89 o 
  -1   2  10        0.88        2.56      0.72 o 
   0   2  10      911.61      955.92     13.66 o 
   1   2  10       10.82       13.05      0.52 o 
   2   2  10      604.84      592.17      8.25 o 
   3   2  10       34.77       34.61      1.73 o 
   4   2  10        0.01        0.44      0.37 o 
   5   2  10      643.18      638.62      9.26 o 
   6   2  10      451.86      449.71      6.82 o 
   7   2  10      283.92      279.98      5.03 o 
   8   2  10       20.59       23.46      0.89 o 
   9   2  10       43.36       37.05      1.15 o 
  -6   3  10       67.90       77.39      3.27 o 
  -5   3  10      238.00      242.85      5.20 o 
  -4   3  10        6.70        6.26      0.78 o 
  -3   3  10       71.55       75.34      2.12 o 
  -2   3  10     1089.23     1075.97     18.52 o 
  -1   3  10      278.68      274.06      5.31 o 
   0   3  10        0.58        1.41      0.26 o 
   1   3  10      146.30      140.56      2.04 o 
   2   3  10      137.10      127.61      1.87 o 
   3   3  10     1224.67     1196.48     14.54 o 
   4   3  10      102.17      106.44      1.92 o 
   5   3  10        0.23        0.38      0.31 o 
   6   3  10      157.95      150.96      2.67 o 
   7   3  10        2.33        2.88      0.46 o 
   8   3  10      257.57      261.09      4.39 o 
   9   3  10       85.08       80.67      2.03 o 
  10   3  10        0.32        0.06      0.57 o 
  -6   4  10      295.47      309.81      8.79 o 
  -5   4  10      415.97      427.70      8.30 o 
  -4   4  10      111.05      113.01      2.90 o 
  -3   4  10      209.96      209.56      4.41 o 
  -2   4  10      288.22      284.66      5.49 o 
  -1   4  10      128.71      121.23      2.37 o 
   0   4  10        0.26        0.82      0.52 o 
   1   4  10       18.13       11.59      0.43 o 
   2   4  10        0.59        0.53      0.24 o 
   3   4  10      446.39      445.14      5.56 o 
   4   4  10      340.30      385.19      5.79 o 
   5   4  10       50.83       57.29      1.27 o 
   6   4  10       11.91       10.97      0.58 o 
   7   4  10       27.77       29.40      0.95 o 
   8   4  10       12.17       14.35      0.98 o 
   9   4  10        3.04        3.91      0.55 o 
  10   4  10        0.60        1.88      0.56 o 
  -5   5  10       73.25       72.13      2.29 o 
  -4   5  10      107.75      110.00      2.87 o 
  -3   5  10      536.08      560.03      8.86 o 
  -2   5  10      309.16      314.38      8.76 o 
  -1   5  10       61.13       61.47      1.50 o 
   0   5  10      920.96      865.30     14.92 o 
   1   5  10        2.41        3.71      0.30 o 
   2   5  10        0.41        1.26      0.76 o 
   3   5  10        6.48        7.22      0.38 o 
   4   5  10      403.85      435.23      6.44 o 
   5   5  10      108.33       91.69      1.76 o 
   6   5  10      292.72      288.90      4.55 o 
   7   5  10       77.81       74.87      1.63 o 
   8   5  10       29.15       25.21      1.22 o 
   9   5  10       33.12       34.10      1.30 o 
  10   5  10      128.42      144.26      3.39 o 
  -5   6  10        2.46        1.97      0.78 o 
  -4   6  10       46.93       44.42      1.43 o 
  -3   6  10       95.16       98.59      2.19 o 
  -2   6  10      177.55      180.94      3.35 o 
  -1   6  10       11.23       11.01      0.72 o 
   0   6  10      181.92      153.94      3.14 o 
   1   6  10      155.23      152.91      2.84 o 
   2   6  10      114.64      119.80      1.82 o 
   3   6  10     1084.84     1061.18     13.08 o 
   4   6  10        9.70        9.57      0.51 o 
   5   6  10       49.81       46.47      1.38 o 
   6   6  10      257.48      260.29      5.13 o 
   7   6  10      117.71      116.57      2.72 o 
   8   6  10        4.10        4.68      0.82 o 
   9   6  10        2.59        2.39      0.53 o 
  10   6  10       13.65       19.91      1.16 o 
  -4   7  10       63.58       55.48      1.85 o 
  -3   7  10       34.98       37.84      1.29 o 
  -2   7  10        1.52        0.79      0.54 o 
  -1   7  10      118.56      113.60      2.36 o 
   0   7  10      127.36      126.61      2.48 o 
   1   7  10      168.82      171.96      3.88 o 
   2   7  10     1319.02     1305.20     25.92 o 
   3   7  10      595.72      630.31      8.87 o 
   4   7  10        0.01        0.53      0.31 o 
   5   7  10      213.21      214.83      4.29 o 
   6   7  10      118.67      114.43      6.44 o 
   7   7  10      254.24      244.53      4.94 o 
   8   7  10       64.58       70.38      1.99 o 
   9   7  10       20.63       21.92      1.07 o 
  -3   8  10        8.32        1.13      1.95 o 
  -2   8  10       19.05       17.91      1.16 o 
  -1   8  10        2.52        2.06      0.82 o 
   0   8  10        3.58        3.79      0.69 o 
   1   8  10      197.36      174.70      4.21 o 
   2   8  10        0.38        0.52      1.13 o 
   3   8  10      120.06      126.71      2.17 o 
   4   8  10       20.22       19.86      0.69 o 
   5   8  10      843.18      851.47     14.94 o 
   6   8  10     1137.78     1159.87     20.27 o 
   7   8  10      221.68      222.34      4.64 o 
   8   8  10      173.60      176.07      3.91 o 
   9   8  10        1.87        1.59      0.53 o 
  -2   9  10       90.76       98.26      2.86 o 
  -1   9  10       22.89       24.75      2.58 o 
   0   9  10       11.48       14.88      1.05 o 
   1   9  10       32.48       33.25      1.73 o 
   2   9  10       46.73       47.24      1.62 o 
   3   9  10       34.55       36.09      1.37 o 
   4   9  10      249.92      254.23      3.97 o 
   5   9  10      307.90      307.58      5.97 o 
   6   9  10       74.40       75.60      2.03 o 
   7   9  10        0.46        0.95      0.75 o 
   8   9  10       61.90       62.70      1.93 o 
   9   9  10        0.02        0.68      0.53 o 
  -1  10  10       33.04       33.67      2.61 o 
   0  10  10      122.20      123.14      6.78 o 
   1  10  10       20.07       17.91      1.11 o 
   2  10  10        5.37        6.57      1.29 o 
   3  10  10       70.04       66.28      2.04 o 
   4  10  10      134.21      130.22      3.23 o 
   5  10  10        2.61        2.30      0.57 o 
   6  10  10       87.11       82.53      2.25 o 
   7  10  10       83.33       88.40      2.41 o 
   8  10  10      138.87      146.67      3.49 o 
   1  11  10        0.43        0.49      0.65 o 
   2  11  10       55.53       65.15      2.14 o 
   3  11  10        2.43        3.26      0.69 o 
   4  11  10      132.41      126.27      3.23 o 
   5  11  10        0.16        1.76      1.32 o 
   6  11  10      137.84      140.50      3.32 o 
   7  11  10       17.49       18.60      1.19 o 
   3  12  10      102.79      107.36      3.02 o 
   4  12  10        4.44        4.98      0.79 o 
   5  12  10        6.33        7.73      0.84 o 
   7  12  10        2.38        2.64      0.75 o 
  -1  -7  11        0.16        0.25      0.94 o 
  -4  -6  11       10.45        7.48      1.13 o 
  -3  -6  11        4.70        5.32      0.75 o 
  -2  -6  11        0.08        0.00      0.60 o 
  -1  -6  11       29.44       32.24      1.33 o 
   0  -6  11       24.93       23.17      1.13 o 
   1  -6  11       27.61       28.46      1.70 o 
  -5  -5  11      248.49      234.43      6.28 o 
  -4  -5  11      267.32      261.11      5.04 o 
  -3  -5  11      129.41      127.74      2.92 o 
  -2  -5  11        0.03        0.08      0.55 o 
  -1  -5  11      838.71      841.53     13.67 o 
   0  -5  11      199.35      206.61      6.66 o 
   1  -5  11       88.32       89.79      2.31 o 
   2  -5  11        9.67        8.63      0.80 o 
   3  -5  11        2.41        2.64      0.85 o 
   4  -5  11       11.27       12.50      0.98 o 
  -4  -4  11      123.15      122.81      3.77 o 
  -3  -4  11       57.09       56.28      1.49 o 
  -2  -4  11       70.01       67.97      1.58 o 
  -1  -4  11      174.89      177.32      2.99 o 
   0  -4  11       10.11       10.39      0.87 o 
   1  -4  11       78.57       82.10      1.69 o 
   2  -4  11      452.13      453.56      7.95 o 
   3  -4  11       31.06       28.62      1.19 o 
   4  -4  11      227.65      224.74      4.48 o 
   5  -4  11       27.13       31.87      1.34 o 
  -6  -3  11      199.46      198.52      4.76 o 
  -5  -3  11        5.16        2.74      2.61 o 
  -4  -3  11       53.54       49.92      1.94 o 
  -3  -3  11      298.68      289.43      4.59 o 
  -2  -3  11       40.29       38.20      1.18 o 
  -1  -3  11      295.94      300.75      4.55 o 
   0  -3  11        9.63       11.57      0.64 o 
   1  -3  11      140.21      144.43      2.46 o 
   2  -3  11      989.42      998.28     16.22 o 
   3  -3  11        4.17        4.57      0.62 o 
   4  -3  11      137.63      138.66      3.02 o 
   5  -3  11       50.01       46.86      1.53 o 
   6  -3  11        3.03        3.44      0.65 o 
  -6  -2  11      193.17      189.14      4.54 o 
  -5  -2  11        1.11       -0.60      1.48 o 
  -4  -2  11       78.96       80.16      2.53 o 
  -3  -2  11       26.75       26.13      1.00 o 
  -2  -2  11       30.14       30.71      1.04 o 
  -1  -2  11      459.70      456.90      6.56 o 
   0  -2  11      186.99      187.89      3.68 o 
   1  -2  11       38.86       41.15      1.04 o 
   2  -2  11       55.87       54.79      1.51 o 
   3  -2  11       12.90       13.72      0.78 o 
   4  -2  11      691.48      673.20     11.24 o 
   5  -2  11        0.11        0.81      0.57 o 
   6  -2  11       17.50       18.31      1.57 o 
   7  -2  11      188.80      206.98      5.28 o 
  -6  -1  11       16.58       16.89      1.30 o 
  -5  -1  11      108.29      110.50      3.06 o 
  -4  -1  11      131.26      131.73      3.34 o 
  -3  -1  11      133.89      132.73      2.43 o 
  -2  -1  11       54.05       53.70      1.34 o 
  -1  -1  11      438.25      423.43      6.11 o 
   0  -1  11      103.20      105.84      1.97 o 
   1  -1  11      546.97      572.79      7.87 o 
   2  -1  11        0.27        0.68      0.40 o 
   3  -1  11        2.41        2.20      0.44 o 
   4  -1  11      676.20      675.03     11.19 o 
   5  -1  11        0.96        1.46      0.48 o 
   6  -1  11      142.06      134.82      2.94 o 
   7  -1  11       14.80       14.51      0.88 o 
  -6   0  11      183.25      184.78      4.41 o 
  -5   0  11        3.36        3.95      0.84 o 
  -4   0  11       33.45       31.87      1.46 o 
  -3   0  11       23.69       24.11      1.27 o 
  -2   0  11        0.31        0.34      0.43 o 
  -1   0  11       10.34       10.07      0.59 o 
   0   0  11       36.30       33.88      0.95 o 
   1   0  11      351.22      341.60      4.90 o 
   2   0  11      309.30      308.03      4.44 o 
   3   0  11       17.84       19.20      0.80 o 
   4   0  11       20.76       22.46      1.66 o 
   5   0  11       63.62       59.41      1.59 o 
   6   0  11        1.98        1.93      0.47 o 
   7   0  11      103.12      106.77      2.46 o 
   8   0  11        0.58        1.24      0.51 o 
  -6   1  11        8.17        7.08      1.00 o 
  -5   1  11        6.37        4.91      0.84 o 
  -4   1  11      103.71       97.00      2.68 o 
  -3   1  11       39.90       40.29      1.58 o 
  -2   1  11        9.58        8.77      0.88 o 
  -1   1  11      704.93      706.41      9.62 o 
   0   1  11       23.37       24.04      0.77 o 
   1   1  11       13.26       13.80      0.90 o 
   2   1  11      225.51      219.77      3.29 o 
   3   1  11        0.48        0.67      0.39 o 
   4   1  11       73.51       71.67      1.72 o 
   5   1  11       76.11       78.53      1.87 o 
   6   1  11        0.69        0.78      0.44 o 
   7   1  11      109.06      104.07      2.58 o 
   8   1  11        7.34        6.30      0.65 o 
   9   1  11        0.24        0.25      0.63 o 
  -6   2  11        3.31        2.27      0.90 o 
  -5   2  11       32.90       32.25      1.52 o 
  -4   2  11      475.34      471.57      8.94 o 
  -3   2  11        1.87        1.95      0.64 o 
  -2   2  11        0.16        0.83      0.66 o 
  -1   2  11      103.26      102.59      1.85 o 
   0   2  11       16.53       15.95      0.60 o 
   1   2  11       15.20       12.93      0.54 o 
   2   2  11       43.06       43.10      2.19 o 
   3   2  11      123.69      117.46      2.37 o 
   4   2  11      244.66      231.82      4.18 o 
   5   2  11      316.78      321.31      7.03 o 
   6   2  11       39.90       38.07      1.08 o 
   7   2  11      107.86      102.05      2.33 o 
   8   2  11       63.08       60.69      1.50 o 
   9   2  11       43.37       43.27      1.56 o 
  -6   3  11      108.92      116.34      4.33 o 
  -5   3  11        1.36        0.57      0.77 o 
  -4   3  11        0.21        0.64      0.91 o 
  -3   3  11       42.71       42.20      1.58 o 
  -2   3  11       36.02       33.84      1.36 o 
  -1   3  11      291.83      289.18      5.66 o 
   0   3  11        0.39        1.42      0.32 o 
   1   3  11        1.88        1.99      0.79 o 
   2   3  11     1001.14      987.41     13.24 o 
   3   3  11        0.34        0.59      0.32 o 
   4   3  11        6.16        7.93      0.49 o 
   5   3  11      390.34      385.76      5.87 o 
   6   3  11       84.08       87.29      1.99 o 
   7   3  11       23.34       22.80      0.86 o 
   8   3  11        4.15        4.49      0.52 o 
   9   3  11       28.00       28.04      1.29 o 
  -5   4  11        0.04        0.26      0.78 o 
  -4   4  11      104.75      100.54      2.74 o 
  -3   4  11       17.20       16.37      1.03 o 
  -2   4  11       66.53       65.13      1.91 o 
  -1   4  11      290.51      294.84      5.73 o 
   0   4  11       94.48       93.00      2.35 o 
   1   4  11        3.67        6.78      0.39 o 
   2   4  11      431.05      424.51      5.40 o 
   3   4  11       19.95       16.99      0.53 o 
   4   4  11      183.16      184.58      3.04 o 
   5   4  11       22.56       19.12      0.71 o 
   6   4  11        0.71        0.97      0.36 o 
   7   4  11      475.67      468.75      7.17 o 
   8   4  11       21.30       18.22      0.80 o 
   9   4  11        4.18        3.85      0.56 o 
  10   4  11      181.16      187.13      6.60 o 
  -5   5  11       77.76       79.31      2.64 o 
  -4   5  11      466.75      488.49      9.28 o 
  -3   5  11       76.78       71.79      2.14 o 
  -2   5  11       15.64       14.59      0.97 o 
  -1   5  11       91.16       85.63      1.93 o 
   0   5  11       27.23       26.50      0.99 o 
   1   5  11      380.03      355.85      4.61 o 
   2   5  11       41.08       40.85      0.87 o 
   3   5  11      161.96      155.76      2.22 o 
   4   5  11     1155.44     1128.56     16.57 o 
   5   5  11       55.41       55.37      1.28 o 
   6   5  11        3.58        2.49      0.41 o 
   7   5  11      108.74      102.91      2.07 o 
   8   5  11      237.53      233.68      4.01 o 
   9   5  11        0.47        0.96      0.52 o 
  -4   6  11       10.05       11.03      1.00 o 
  -3   6  11      155.40      161.67      3.76 o 
  -2   6  11       36.31       33.27      1.18 o 
  -1   6  11       65.35       66.92      1.67 o 
   0   6  11        0.79        1.11      0.49 o 
   1   6  11      159.72      163.96      3.07 o 
   2   6  11      142.99      144.43      2.16 o 
   3   6  11       23.63       20.78      0.61 o 
   4   6  11        0.36        0.43      0.36 o 
   5   6  11        0.16        0.92      0.45 o 
   6   6  11       15.08       11.44      0.68 o 
   7   6  11      132.11      122.94      3.17 o 
   8   6  11        6.52        7.35      0.69 o 
   9   6  11      132.67      134.71      3.22 o 
  -4   7  11       64.39       54.84      3.08 o 
  -3   7  11        3.39        4.79      0.78 o 
  -2   7  11      102.86      113.80      2.48 o 
  -1   7  11      393.05      386.58      6.35 o 
   0   7  11        1.43        0.88      0.64 o 
   1   7  11        0.03       -0.26      0.49 o 
   2   7  11      153.26      151.96      3.51 o 
   3   7  11       10.41        9.40      0.50 o 
   4   7  11      321.64      319.87      6.00 o 
   5   7  11      399.62      391.25      7.27 o 
   6   7  11        9.37        7.37      0.63 o 
   7   7  11      304.82      301.49      5.93 o 
   8   7  11       11.98       10.21      0.79 o 
   9   7  11        0.82        0.85      0.52 o 
  -3   8  11       67.90       73.58      2.46 o 
  -2   8  11       66.98       68.38      3.30 o 
  -1   8  11      192.24      186.92      4.40 o 
   0   8  11        5.61        4.99      0.74 o 
   1   8  11       67.51       61.51      1.94 o 
   2   8  11        5.21        5.98      0.68 o 
   3   8  11       44.60       42.51      1.48 o 
   4   8  11      435.55      442.18      6.46 o 
   5   8  11      190.71      193.01      3.99 o 
   6   8  11      110.51      116.76      2.78 o 
   7   8  11        6.87        5.03      0.63 o 
   8   8  11        0.05        0.29      0.50 o 
   9   8  11        0.80        0.56      0.57 o 
  -2   9  11      124.89      117.15      4.49 o 
  -1   9  11       46.73       41.66      2.70 o 
   0   9  11        0.55        1.52      1.10 o 
   1   9  11       37.32       37.23      1.51 o 
   2   9  11      160.57      158.27      3.78 o 
   3   9  11        0.07        0.01      0.57 o 
   4   9  11      142.36      150.33      2.57 o 
   5   9  11      378.33      380.24      7.17 o 
   6   9  11       50.03       51.54      1.85 o 
   7   9  11        4.39        6.29      0.68 o 
   8   9  11       11.68       12.37      0.86 o 
   9   9  11       82.35       84.05      5.09 o 
  -1  10  11      458.27      449.01     15.77 o 
   0  10  11        0.33        1.00      0.71 o 
   1  10  11       18.27       21.03      1.21 o 
   2  10  11      247.19      233.27      5.23 o 
   3  10  11       84.89       76.74      2.25 o 
   4  10  11      229.92      224.05      4.97 o 
   5  10  11       49.21       53.16      1.63 o 
   6  10  11        7.64        6.70      1.19 o 
   7  10  11      167.73      176.17      3.92 o 
   8  10  11        0.14        0.15      0.60 o 
   1  11  11        1.03        1.35      0.71 o 
   2  11  11      273.54      274.45      6.08 o 
   3  11  11       23.63       23.57      1.22 o 
   4  11  11      529.52      543.19     10.78 o 
   5  11  11       45.28       44.03      3.33 o 
   6  11  11       19.78       20.51      1.08 o 
   7  11  11      117.77      126.61      3.12 o 
   3  12  11        2.25        4.33      0.88 o 
   4  12  11       95.36       99.06      3.33 o 
  -1  -6  12        0.19       -0.31      0.94 o 
  -4  -5  12       17.53       16.27      1.38 o 
  -3  -5  12       27.98       30.29      1.31 o 
  -2  -5  12       15.92       16.84      1.00 o 
  -1  -5  12       52.97       52.30      1.64 o 
   0  -5  12       92.72       99.68      2.42 o 
   1  -5  12      105.43      113.70      3.64 o 
   2  -5  12        1.96        2.98      0.69 o 
   3  -5  12       83.74       93.41      3.96 o 
  -4  -4  12        0.09        0.24      0.60 o 
  -3  -4  12       16.82       15.11      1.24 o 
  -2  -4  12       55.33       55.55      1.48 o 
  -1  -4  12        5.65        5.64      1.05 o 
   0  -4  12      859.07      840.65     14.75 o 
   1  -4  12       68.40       68.70      1.93 o 
   2  -4  12        1.56        1.82      0.85 o 
   3  -4  12      188.44      198.91      4.09 o 
   4  -4  12        2.42        1.75      0.69 o 
  -5  -3  12       80.70       67.68      7.16 o 
  -4  -3  12        4.33        1.62      2.95 o 
  -3  -3  12       67.46       71.26      2.33 o 
  -2  -3  12        1.65        1.10      0.69 o 
  -1  -3  12       11.21       12.01      0.72 o 
   0  -3  12      673.57      697.29      9.61 o 
   1  -3  12      737.36      744.48     12.39 o 
   2  -3  12       32.35       32.13      1.24 o 
   3  -3  12        6.40        7.38      0.72 o 
   4  -3  12        0.02        0.28      0.53 o 
   5  -3  12      155.71      152.01      3.37 o 
  -6  -2  12      112.98      104.59      4.84 o 
  -5  -2  12      199.06      194.61      4.69 o 
  -4  -2  12       80.42       71.88      4.62 o 
  -3  -2  12      122.96      116.69      2.69 o 
  -2  -2  12        8.53        7.98      0.66 o 
  -1  -2  12       82.52       80.13      1.74 o 
   0  -2  12       59.90       62.71      1.73 o 
   1  -2  12      443.61      446.90      6.34 o 
   2  -2  12      226.69      219.76      4.20 o 
   3  -2  12       28.72       31.91      1.17 o 
   4  -2  12        1.50        2.35      0.57 o 
   5  -2  12      257.12      247.19      4.77 o 
   6  -2  12       91.99       91.73      2.35 o 
  -6  -1  12        2.78       -0.13      1.76 o 
  -5  -1  12      335.80      344.36      7.14 o 
  -4  -1  12       46.80       40.71      1.81 o 
  -3  -1  12       40.36       39.72      1.76 o 
  -2  -1  12      480.92      461.26      7.54 o 
  -1  -1  12        2.98        3.63      0.49 o 
   0  -1  12       65.31       63.91      1.77 o 
   1  -1  12       66.64       60.97      1.35 o 
   2  -1  12       49.01       48.21      1.42 o 
   3  -1  12       67.86       65.15      1.70 o 
   4  -1  12      212.79      213.63      4.14 o 
   5  -1  12       50.79       52.95      1.55 o 
   6  -1  12       59.29       54.71      1.65 o 
   7  -1  12       36.37       35.19      1.32 o 
  -5   0  12       58.62       56.90      2.12 o 
  -4   0  12      216.95      208.51      4.72 o 
  -3   0  12        3.33        2.87      1.16 o 
  -2   0  12        3.37        3.90      0.53 o 
  -1   0  12        0.39        0.28      0.40 o 
   0   0  12       60.96       59.06      1.34 o 
   1   0  12        2.01        2.38      0.53 o 
   2   0  12      569.70      577.54      9.64 o 
   3   0  12        6.08        3.72      0.60 o 
   4   0  12        8.41        7.95      0.60 o 
   5   0  12       53.08       54.20      1.53 o 
   6   0  12      123.87      118.77      2.64 o 
   7   0  12        3.79        3.80      0.61 o 
   8   0  12      173.33      181.35      4.71 o 
  -5   1  12        9.21        8.34      1.04 o 
  -4   1  12      214.39      209.14      4.72 o 
  -3   1  12      203.54      210.86      4.65 o 
  -2   1  12      457.15      458.31      8.72 o 
  -1   1  12       57.66       57.12      1.33 o 
   0   1  12      260.50      251.28      4.34 o 
   1   1  12      119.92      118.12      2.08 o 
   2   1  12      227.34      231.84      3.49 o 
   3   1  12     1070.32     1094.48     18.20 o 
   4   1  12       38.68       37.48      1.19 o 
   5   1  12        1.91        2.34      0.66 o 
   6   1  12       31.03       28.59      1.09 o 
   7   1  12      113.27      110.42      2.54 o 
   8   1  12        0.14        0.77      0.51 o 
  -5   2  12      210.93      213.49      4.88 o 
  -4   2  12       63.90       62.60      2.12 o 
  -3   2  12        0.25       -0.14      0.94 o 
  -2   2  12       88.47       89.59      2.49 o 
  -1   2  12      157.93      145.81      3.44 o 
   0   2  12     1090.85     1094.22     21.15 o 
   1   2  12       83.36       84.30      1.61 o 
   2   2  12        1.45        1.35      0.39 o 
   3   2  12      508.22      511.16      8.51 o 
   4   2  12        1.45        1.90      0.44 o 
   5   2  12        4.05        3.72      0.50 o 
   6   2  12      201.58      194.89      3.79 o 
   7   2  12       22.13       21.72      2.51 o 
   8   2  12       23.16       27.04      1.11 o 
  -5   3  12      105.02      111.90      3.12 o 
  -4   3  12      138.11      129.96      3.32 o 
  -3   3  12       51.83       54.93      1.88 o 
  -2   3  12       47.50       46.99      1.69 o 
  -1   3  12      315.10      300.47      5.96 o 
   0   3  12     5955.14     5770.63     83.75 o 
   1   3  12      824.67      876.58     13.08 o 
   2   3  12        1.58        1.65      0.35 o 
   3   3  12      142.55      133.61      2.65 o 
   4   3  12        5.37        6.04      0.63 o 
   5   3  12      594.60      590.93      9.81 o 
   6   3  12       96.40       93.45      1.92 o 
   7   3  12      506.78      498.22      7.64 o 
   8   3  12       68.06       69.75      1.69 o 
   9   3  12      136.09      140.19      2.75 o 
  -5   4  12        8.95        7.72      1.32 o 
  -4   4  12       12.78       11.15      1.04 o 
  -3   4  12      108.60      107.29      2.85 o 
  -2   4  12       99.18      100.89      2.65 o 
  -1   4  12       17.97       17.57      1.03 o 
   0   4  12     1204.69     1206.43     20.80 o 
   1   4  12     1931.35     1875.47     39.05 o 
   2   4  12      183.64      182.24      4.20 o 
   3   4  12      160.51      146.11      3.74 o 
   4   4  12      123.09      132.91      2.36 o 
   5   4  12      449.43      443.57      6.66 o 
   6   4  12      161.65      163.99      2.88 o 
   7   4  12      149.73      152.74      2.83 o 
   8   4  12       21.66       22.42      0.89 o 
   9   4  12       82.00       83.23      1.93 o 
  -4   5  12        4.18        2.84      0.88 o 
  -3   5  12       22.36       22.58      1.22 o 
  -2   5  12      295.17      293.51      5.89 o 
  -1   5  12       28.95       27.62      1.25 o 
   0   5  12        1.85        1.94      0.63 o 
   1   5  12        7.25        7.87      0.80 o 
   2   5  12      531.96      506.05      6.41 o 
   3   5  12      383.06      412.45      5.97 o 
   4   5  12        0.76        1.23      0.37 o 
   5   5  12        0.18        0.26      0.36 o 
   6   5  12      295.73      296.08      4.69 o 
   7   5  12       72.99       69.85      1.61 o 
   8   5  12      210.38      209.25      3.67 o 
   9   5  12       32.91       32.40      1.30 o 
  -4   6  12        0.36        0.30      0.73 o 
  -3   6  12        1.91        2.49      0.73 o 
  -2   6  12      255.83      248.80      5.18 o 
  -1   6  12       32.13       30.08      1.79 o 
   0   6  12      187.85      187.19      3.51 o 
   1   6  12       24.19       22.38      0.97 o 
   2   6  12      128.56      118.38      1.88 o 
   3   6  12      262.21      258.74      3.48 o 
   4   6  12        8.42        9.46      0.55 o 
   5   6  12      402.52      389.61      5.94 o 
   6   6  12       16.75       18.17      0.89 o 
   7   6  12       50.18       50.40      1.73 o 
   8   6  12      848.46      830.79     14.87 o 
   9   6  12        1.27        0.43      0.52 o 
  -3   7  12      124.08      138.71      3.47 o 
  -2   7  12        9.87        8.51      0.86 o 
  -1   7  12       63.42       59.26      1.64 o 
   0   7  12       40.86       38.41      1.28 o 
   1   7  12        2.28        3.67      1.07 o 
   2   7  12      281.60      289.66      6.06 o 
   3   7  12       46.31       48.85      1.10 o 
   4   7  12       20.45       16.90      1.54 o 
   5   7  12      467.25      482.98      8.81 o 
   6   7  12        1.19        0.54      0.46 o 
   7   7  12        8.21        7.38      1.26 o 
   8   7  12      273.73      266.52      5.42 o 
   9   7  12       62.97       58.88      1.89 o 
  -2   8  12       42.56       39.94      3.30 o 
  -1   8  12        0.11       -1.13      1.22 o 
   0   8  12       21.48       19.30      1.14 o 
   1   8  12        9.27        8.12      0.79 o 
   2   8  12       76.01       75.62      2.21 o 
   3   8  12      307.22      291.74      6.10 o 
   4   8  12        0.00       -0.15      0.50 o 
   5   8  12       74.90       79.27      2.05 o 
   6   8  12      136.38      138.37      5.15 o 
   7   8  12       48.26       48.12      1.56 o 
   8   8  12       20.77       21.36      1.07 o 
   9   8  12       10.36       11.62      2.07 o 
  -2   9  12       28.03       26.19      3.02 o 
  -1   9  12      124.66      123.98      6.66 o 
   0   9  12      755.21      751.03     21.26 o 
   1   9  12       23.70       23.43      1.24 o 
   2   9  12        8.39       10.79      0.89 o 
   3   9  12      207.78      209.41      4.71 o 
   4   9  12       17.78       18.47      2.07 o 
   5   9  12       11.15       10.85      0.79 o 
   6   9  12      430.02      437.85      8.23 o 
   7   9  12       75.89       76.00      4.24 o 
   8   9  12       54.83       60.24      1.89 o 
   0  10  12      704.49      679.67     22.61 o 
   1  10  12      153.88      150.74      3.82 o 
   2  10  12        0.14        3.83      1.63 o 
   3  10  12        2.36        1.88      0.79 o 
   4  10  12        0.29        0.42      0.56 o 
   5  10  12       22.51       28.61      3.33 o 
   6  10  12       18.58       20.99      1.07 o 
   7  10  12       85.65       88.81      2.42 o 
   8  10  12       59.51       66.89      2.06 o 
   1  11  12        1.11        2.01      1.82 o 
   2  11  12       80.22       83.07      2.59 o 
   3  11  12       67.61       71.33      2.30 o 
   4  11  12        0.10        0.70      0.79 o 
   5  11  12       16.41       18.72      2.32 o 
   6  11  12       68.94       74.17      2.12 o 
   7  11  12        1.27        1.63      0.69 o 
   4  12  12        0.59        1.32      0.75 o 
  -2  -5  13      155.63      154.59      5.09 o 
  -1  -5  13       32.10       32.48      1.95 o 
  -3  -4  13      149.22      144.81      3.64 o 
  -2  -4  13      121.83      127.07      2.50 o 
  -1  -4  13       73.28       76.70      1.77 o 
   0  -4  13        0.21        0.64      0.86 o 
   1  -4  13       55.30       58.17      1.82 o 
   2  -4  13       32.40       35.13      1.41 o 
   3  -4  13        2.55        2.62      0.67 o 
  -5  -3  13       53.63       37.88      3.77 o 
  -4  -3  13       25.08       26.13      2.01 o 
  -3  -3  13        0.80       -0.75      1.13 o 
  -2  -3  13        4.91        6.00      0.79 o 
  -1  -3  13      289.97      300.53      4.67 o 
   0  -3  13        0.20        0.78      0.94 o 
   1  -3  13        0.01        1.13      0.69 o 
   2  -3  13      190.14      196.36      4.01 o 
   3  -3  13        3.36        2.54      1.29 o 
   4  -3  13      109.87      120.52      2.87 o 
  -5  -2  13       30.53       21.73      2.95 o 
  -4  -2  13      291.39      287.03     14.07 o 
  -3  -2  13       60.06       55.60      4.71 o 
  -2  -2  13       34.75       31.87      1.14 o 
  -1  -2  13       46.37       46.89      1.55 o 
   0  -2  13       31.00       30.15      1.19 o 
   1  -2  13       54.72       52.59      1.58 o 
   2  -2  13        2.46        4.85      0.64 o 
   3  -2  13       15.97       15.89      1.07 o 
   4  -2  13      100.25      102.27      2.48 o 
   5  -2  13      132.32      140.60      3.15 o 
  -5  -1  13       21.06       13.51      2.51 o 
  -4  -1  13       71.31       66.90      2.46 o 
  -3  -1  13       86.04       80.04      3.71 o 
  -2  -1  13       21.63       22.38      0.96 o 
  -1  -1  13      120.17      119.59      2.30 o 
   0  -1  13       18.19       17.05      0.76 o 
   1  -1  13      177.14      169.44      2.84 o 
   2  -1  13      368.15      367.15      6.50 o 
   3  -1  13        2.92        4.20      1.04 o 
   4  -1  13      193.12      198.37      3.94 o 
   5  -1  13      206.44      205.21      4.11 o 
   6  -1  13       89.73       93.20      2.33 o 
  -5   0  13        6.99        1.70      1.82 o 
  -4   0  13       77.62       77.87      3.80 o 
  -3   0  13       62.65       62.25      2.25 o 
  -2   0  13      101.53      100.23      3.61 o 
  -1   0  13      190.75      188.87      3.19 o 
   0   0  13       59.02       60.26      1.41 o 
   1   0  13       57.12       56.26      1.30 o 
   2   0  13      434.13      430.83      7.44 o 
   3   0  13       30.40       28.46      1.08 o 
   4   0  13       10.88       13.75      1.10 o 
   5   0  13       32.97       35.47      1.24 o 
   6   0  13       94.12       86.75      2.18 o 
   7   0  13      107.62      107.91      4.52 o 
  -5   1  13        4.01        3.88      1.29 o 
  -4   1  13       42.93       44.27      2.26 o 
  -3   1  13       46.26       43.14      2.32 o 
  -2   1  13       29.81       28.45      1.70 o 
  -1   1  13      206.97      203.43      3.33 o 
   0   1  13       81.97       81.73      1.70 o 
   1   1  13      122.24      127.09      2.24 o 
   2   1  13       17.11       17.40      0.82 o 
   3   1  13       11.57       11.49      0.69 o 
   4   1  13      424.95      416.91      7.21 o 
   5   1  13      348.93      352.42      6.28 o 
   6   1  13       69.25       66.76      1.79 o 
   7   1  13       69.82       71.93      2.42 o 
  -4   2  13       76.16       75.53      2.47 o 
  -3   2  13      143.47      137.59      3.49 o 
  -2   2  13      218.36      215.86      4.77 o 
  -1   2  13       18.67       15.76      1.14 o 
   0   2  13       10.78       11.44      0.64 o 
   1   2  13      322.33      314.08      4.64 o 
   2   2  13      111.43      115.44      2.02 o 
   3   2  13        0.01        0.35      0.40 o 
   4   2  13      320.76      316.30      5.61 o 
   5   2  13       32.15       36.11      1.19 o 
   6   2  13      135.66      138.47      2.96 o 
   7   2  13      185.01      186.43      3.76 o 
   8   2  13        7.83        8.59      0.76 o 
  -4   3  13        8.73       10.16      1.06 o 
  -3   3  13        7.15        6.71      0.89 o 
  -2   3  13      142.31      140.06      3.44 o 
  -1   3  13       57.42       58.05      1.96 o 
   0   3  13       76.37       74.24      2.24 o 
   1   3  13      113.87      122.43      2.14 o 
   2   3  13      112.90      109.07      1.92 o 
   3   3  13       21.88       22.46      0.86 o 
   4   3  13       91.78       87.77      1.97 o 
   5   3  13       40.52       39.13      1.22 o 
   6   3  13      274.47      260.68      4.83 o 
   7   3  13      365.91      363.08      6.47 o 
   8   3  13       28.58       30.87      1.21 o 
  -4   4  13       18.84       21.03      1.33 o 
  -3   4  13       43.10       44.77      1.78 o 
  -2   4  13       44.24       42.69      1.68 o 
  -1   4  13       56.31       55.65      1.90 o 
   0   4  13        2.27        2.74      0.88 o 
   1   4  13       51.22       56.19      2.06 o 
   2   4  13       41.89       43.93      1.04 o 
   3   4  13        2.73        1.22      0.44 o 
   4   4  13       33.91       36.12      1.09 o 
   5   4  13        3.83        3.79      0.66 o 
   6   4  13       22.29       20.66      0.88 o 
   7   4  13       41.55       45.48      1.39 o 
   8   4  13        3.84        4.62      0.56 o 
   9   4  13       58.69       61.67      2.52 o 
  -4   5  13       29.67       36.56      2.64 o 
  -3   5  13        4.48        6.10      1.13 o 
  -2   5  13       40.86       45.94      1.73 o 
  -1   5  13       12.87       10.36      1.04 o 
   0   5  13        4.19        4.24      0.85 o 
   1   5  13      154.91      147.36      3.80 o 
   2   5  13       78.71       77.22      1.49 o 
   3   5  13        8.70       10.36      1.13 o 
   4   5  13      236.12      232.06      4.23 o 
   5   5  13      227.21      218.17      3.62 o 
   6   5  13      203.58      188.12      3.25 o 
   7   5  13        1.70        1.80      0.46 o 
   8   5  13        9.47       10.50      0.70 o 
   9   5  13        7.74        6.72      1.82 o 
  -3   6  13       20.97       21.50      1.28 o 
  -2   6  13       10.78        9.34      0.92 o 
  -1   6  13      277.89      269.10      5.53 o 
   0   6  13       10.21        8.78      0.87 o 
   1   6  13        8.01       10.08      0.86 o 
   2   6  13      111.59      106.30      2.64 o 
   3   6  13        2.37        2.40      0.40 o 
   4   6  13        8.19        7.19      0.61 o 
   5   6  13        9.02        8.46      0.74 o 
   6   6  13        0.59        1.61      0.66 o 
   7   6  13        8.61        9.13      0.74 o 
   8   6  13        8.66        7.73      0.74 o 
   9   6  13        8.41        9.86      2.01 o 
  -3   7  13        0.33       -1.32      1.32 o 
  -2   7  13        3.55        4.74      1.07 o 
  -1   7  13      186.37      196.19      4.34 o 
   0   7  13       22.68       22.85      1.21 o 
   1   7  13      146.93      151.46      3.06 o 
   2   7  13        8.34        7.62      0.91 o 
   3   7  13        0.90        1.36      0.55 o 
   4   7  13       46.40       48.21      1.63 o 
   5   7  13      162.78      165.83      4.55 o 
   6   7  13       20.86       20.99      0.96 o 
   7   7  13      157.63      152.02      3.41 o 
   8   7  13       36.68       37.85      2.29 o 
   9   7  13       36.40       36.43      3.20 o 
  -1   8  13        0.53        0.75      0.75 o 
   0   8  13        8.50        8.71      0.89 o 
   1   8  13      430.31      415.18      8.53 o 
   2   8  13      133.95      127.88      3.42 o 
   3   8  13       25.52       20.22      1.04 o 
   4   8  13       14.37       15.16      0.79 o 
   5   8  13       73.31       81.76      2.09 o 
   6   8  13       30.98       32.89      1.28 o 
   7   8  13       13.04       13.02      1.04 o 
   8   8  13      170.25      172.84      3.92 o 
  -1   9  13        2.31       -2.07      2.07 o 
   0   9  13        0.89        1.22      0.74 o 
   1   9  13      150.79      145.98      3.71 o 
   2   9  13      223.70      236.46      5.33 o 
   3   9  13       25.63       32.65      1.40 o 
   4   9  13       34.97       34.49      2.76 o 
   5   9  13        3.92        3.67      0.58 o 
   6   9  13      282.16      296.31      6.91 o 
   7   9  13      214.35      218.05      4.64 o 
   8   9  13        1.84        1.41      0.58 o 
   0  10  13       11.44       11.68      2.45 o 
   1  10  13       81.35       84.22      2.60 o 
   2  10  13       34.50       35.14      1.56 o 
   3  10  13        3.87        4.79      0.79 o 
   4  10  13       49.46       48.56      3.39 o 
   5  10  13        0.19        1.44      1.26 o 
   6  10  13       15.29       16.57      0.97 o 
   7  10  13      236.56      247.31     10.18 o 
   2  11  13      179.92      179.26      4.44 o 
   3  11  13       11.65        9.52      1.82 o 
   4  11  13      295.01      300.39     11.56 o 
   5  11  13       31.06       32.73      2.95 o 
   6  11  13      122.63      126.51      6.34 o 
   7  11  13        0.34        0.69      0.63 o 
  -1  -4  14       33.76       32.09      1.16 o 
   0  -4  14       95.67       94.10      3.83 o 
   1  -4  14       26.54       26.19      2.01 o 
   2  -4  14       33.02       35.55      2.39 o 
  -3  -3  14       35.02       36.67      3.33 o 
  -2  -3  14      261.56      274.88      5.80 o 
  -1  -3  14        7.17        7.49      0.68 o 
   0  -3  14      113.20      111.57      2.22 o 
   1  -3  14       68.34       64.65      1.92 o 
   2  -3  14        9.93       10.35      1.48 o 
   3  -3  14       25.96       26.16      1.85 o 
  -4  -2  14      116.74       96.99      5.21 o 
  -3  -2  14        5.86        2.20      2.39 o 
  -2  -2  14       12.16        9.65      0.79 o 
  -1  -2  14        3.45        3.54      0.61 o 
   0  -2  14       25.15       25.17      1.02 o 
   1  -2  14        5.00        6.02      0.68 o 
   2  -2  14       24.47       24.61      1.13 o 
   3  -2  14      148.85      150.17      3.29 o 
   4  -2  14       12.22       13.97      0.93 o 
  -4  -1  14       48.42       37.38      3.45 o 
  -3  -1  14      218.86      207.05     12.59 o 
  -2  -1  14      367.76      337.53      9.33 o 
  -1  -1  14       29.84       28.00      1.04 o 
   0  -1  14      348.34      343.49      5.20 o 
   1  -1  14       79.47       84.35      2.14 o 
   2  -1  14       54.72       52.97      1.61 o 
   3  -1  14        5.24        4.33      1.01 o 
   4  -1  14      183.26      182.76      3.77 o 
   5  -1  14       43.67       39.47      1.44 o 
  -4   0  14        0.00       -0.19      0.94 o 
  -3   0  14      131.10      121.64      3.58 o 
  -2   0  14      446.04      416.45     12.75 o 
  -1   0  14      264.91      251.32      5.48 o 
   0   0  14        2.17        3.27      0.50 o 
   1   0  14      154.29      149.21      2.60 o 
   2   0  14       28.83       30.53      1.14 o 
   3   0  14       12.21       13.21      0.80 o 
   4   0  14        9.05        9.14      0.82 o 
   5   0  14        0.81        0.78      0.97 o 
   6   0  14      128.78      132.35      2.98 o 
  -4   1  14        1.38       -0.28      1.70 o 
  -3   1  14        9.59        7.67      1.10 o 
  -2   1  14      116.84      110.36      3.14 o 
  -1   1  14       54.01       51.49      2.00 o 
   0   1  14      206.77      215.68      3.50 o 
   1   1  14        4.83        4.50      0.49 o 
   2   1  14       72.61       69.31      1.79 o 
   3   1  14      434.09      439.46      7.59 o 
   4   1  14       22.20       20.82      0.94 o 
   5   1  14      243.99      241.07      4.62 o 
   6   1  14       23.44       22.71      1.05 o 
   7   1  14        0.09        0.21      0.51 o 
  -4   2  14       76.66       67.69      2.42 o 
  -3   2  14      145.54      138.25      3.64 o 
  -2   2  14       29.02       29.98      1.95 o 
  -1   2  14        9.20        7.77      1.66 o 
   0   2  14       24.19       21.52      0.83 o 
   1   2  14      236.50      235.23      3.68 o 
   2   2  14        9.82       12.16      0.72 o 
   3   2  14      286.97      286.74      5.19 o 
   4   2  14        2.86        3.04      0.75 o 
   5   2  14      225.23      223.61      4.27 o 
   6   2  14      524.75      529.44     10.84 o 
   7   2  14      171.97      169.54      3.56 o 
  -3   3  14      189.20      195.46      4.57 o 
  -2   3  14      259.86      254.16      5.52 o 
  -1   3  14       68.71       64.46      2.61 o 
   0   3  14      200.57      181.34      6.72 o 
   1   3  14       17.71       13.25      0.64 o 
   2   3  14      126.19      125.41      2.20 o 
   3   3  14       11.23       14.38      0.76 o 
   4   3  14       56.61       58.04      1.53 o 
   5   3  14      262.51      262.27      4.83 o 
   6   3  14      766.46      766.15     12.70 o 
   7   3  14       95.76       94.75      2.30 o 
   8   3  14        6.50        6.91      0.71 o 
  -3   4  14       10.98       11.50      1.13 o 
  -2   4  14      180.03      173.07      4.12 o 
  -1   4  14        1.54        0.56      1.19 o 
   0   4  14       73.00       73.38      3.08 o 
   1   4  14       10.95       10.02      0.96 o 
   2   4  14       25.50       27.24      0.84 o 
   3   4  14      452.75      433.61      7.40 o 
   4   4  14       49.42       51.40      1.39 o 
   5   4  14       66.99       71.12      1.78 o 
   6   4  14        4.23        4.39      0.55 o 
   7   4  14       15.44       14.68      1.01 o 
   8   4  14       57.29       59.06      1.72 o 
  -3   5  14      156.11      152.50      3.83 o 
  -2   5  14        0.36       -0.94      0.94 o 
  -1   5  14        0.00       -0.88      1.44 o 
   0   5  14       20.38       22.05      1.25 o 
   1   5  14       13.42       10.79      0.92 o 
   2   5  14       13.68       11.64      0.55 o 
   3   5  14      159.28      164.68      3.21 o 
   4   5  14      303.19      311.09      5.49 o 
   5   5  14        1.22        2.59      0.48 o 
   6   5  14        6.16        6.86      0.60 o 
   7   5  14        0.06        0.34      0.69 o 
   8   5  14       58.88       64.80      1.79 o 
  -3   6  14       84.76       78.90      3.89 o 
  -2   6  14      423.03      419.61      8.21 o 
  -1   6  14       31.18       28.21      1.48 o 
   0   6  14       84.43       75.63      2.32 o 
   1   6  14      126.26      124.28      3.14 o 
   2   6  14        1.25        0.50      0.59 o 
   3   6  14       10.08       10.58      0.91 o 
   4   6  14      168.18      167.80      3.26 o 
   5   6  14        0.46        0.69      0.88 o 
   6   6  14      166.32      166.53      4.21 o 
   7   6  14        0.59        0.45      0.47 o 
   8   6  14       68.12       62.81      2.23 o 
   9   6  14        2.03        1.38      1.57 o 
  -2   7  14      100.53      106.41      2.98 o 
  -1   7  14       36.51       38.41      1.64 o 
   0   7  14        2.47        2.87      2.07 o 
   1   7  14       18.77       16.83      2.20 o 
   2   7  14       73.50       71.45      2.14 o 
   4   7  14        6.07       10.99      0.75 o 
   5   7  14       13.40       13.42      0.79 o 
   6   7  14      236.91      252.31      5.07 o 
   7   7  14      140.59      145.09      3.31 o 
   8   7  14        7.81        8.69      0.79 o 
  -1   8  14        0.17       -0.69      0.75 o 
   0   8  14      173.91      177.39      5.40 o 
   1   8  14      102.24       93.66      3.33 o 
   2   8  14      266.14      259.93      7.04 o 
   3   8  14      504.04      491.08      9.83 o 
   4   8  14        8.04        9.05      1.63 o 
   5   8  14      102.41      104.61      2.51 o 
   6   8  14      101.94       98.97      2.53 o 
   7   8  14      102.00      102.74      2.67 o 
   8   8  14       49.09       52.33      1.72 o 
   0   9  14        0.49        1.13      0.82 o 
   1   9  14       29.29       28.82      1.44 o 
   2   9  14       47.98       46.66      1.75 o 
   3   9  14       45.99       45.78      1.70 o 
   4   9  14       15.44       16.65      2.01 o 
   5   9  14      420.58      426.75      7.98 o 
   6   9  14      594.22      619.69     11.33 o 
   7   9  14      216.49      219.28      4.70 o 
   8   9  14      103.91      111.75      5.97 o 
   0  10  14       30.14       34.23      3.20 o 
   1  10  14       71.84       71.61      4.33 o 
   2  10  14       35.97       37.76      1.79 o 
   3  10  14       28.84       31.14      1.45 o 
   4  10  14       96.65       97.55      5.09 o 
   5  10  14      210.61      203.27      8.54 o 
   6  10  14      111.87      121.36      2.96 o 
   7  10  14        0.68        0.84      0.58 o 
   3  11  14       17.42       21.38      1.88 o 
   4  11  14       93.78       89.89      5.03 o 
   5  11  14       19.20       20.29      2.45 o 
  -2  -3  15        0.70       -0.29      0.73 o 
  -1  -3  15       86.60       88.26      2.19 o 
   0  -3  15      107.75      108.63      2.77 o 
   1  -3  15       90.68       93.53      3.89 o 
  -2  -2  15        7.18        7.31      0.81 o 
  -1  -2  15       43.53       45.00      1.64 o 
   0  -2  15       39.88       39.30      1.23 o 
   1  -2  15       28.85       34.13      1.36 o 
   2  -2  15      444.04      461.24      8.22 o 
   3  -2  15       13.13       14.95      0.99 o 
  -3  -1  15        3.63       -2.45      2.45 o 
  -2  -1  15        1.22        0.34      1.76 o 
  -1  -1  15      451.51      460.48      6.84 o 
   0  -1  15       41.74       41.35      1.24 o 
   1  -1  15       36.97       36.09      1.37 o 
   2  -1  15       85.85       87.57      2.28 o 
   3  -1  15       29.03       30.86      1.27 o 
   4  -1  15      531.34      525.13      9.20 o 
  -3   0  15       38.01       36.81      4.15 o 
  -2   0  15        3.03        1.93      1.88 o 
  -1   0  15       95.22       88.35      2.73 o 
   0   0  15       64.79       64.88      1.75 o 
   1   0  15      111.88      113.83      2.65 o 
   2   0  15       29.36       32.19      1.23 o 
   3   0  15        0.00        0.67      0.57 o 
   4   0  15      283.76      289.70      5.50 o 
   5   0  15        0.19        0.84      0.54 o 
  -3   1  15       20.18       20.42      3.17 o 
  -2   1  15        0.03       -1.01      1.73 o 
  -1   1  15       15.34       15.37      1.41 o 
   0   1  15       61.60       60.98      1.73 o 
   1   1  15      244.70      252.66      3.98 o 
   2   1  15      123.20      124.22      2.76 o 
   3   1  15        0.39        1.02      0.66 o 
   4   1  15        2.65        3.00      0.94 o 
   5   1  15      100.42      100.55      2.43 o 
   6   1  15       26.70       25.41      1.15 o 
  -3   2  15        3.87        1.05      2.70 o 
  -2   2  15        0.28       -0.33      1.82 o 
  -1   2  15      235.40      227.83     11.12 o 
   0   2  15       51.90       56.21      2.08 o 
   1   2  15        1.50        3.23      0.50 o 
   2   2  15      105.62      111.36      2.48 o 
   3   2  15        5.16        7.01      0.72 o 
   4   2  15       33.33       37.69      1.29 o 
   5   2  15        3.02        3.53      0.69 o 
   6   2  15       34.66       31.95      1.25 o 
  -3   3  15       17.46       17.24      1.73 o 
  -2   3  15       13.89       12.99      2.95 o 
  -1   3  15       71.06       72.40      4.77 o 
   0   3  15       31.15       30.09      1.58 o 
   1   3  15        4.71        6.09      0.56 o 
   2   3  15       13.75       16.67      0.84 o 
   3   3  15       54.19       57.42      1.56 o 
   4   3  15      152.52      151.23      3.11 o 
   5   3  15      105.62      107.21      2.46 o 
   6   3  15       28.93       26.06      1.09 o 
   7   3  15       87.52       82.64      2.15 o 
  -2   4  15       12.67       11.30      1.14 o 
  -1   4  15       84.20       79.59      5.21 o 
   0   4  15        4.74        3.25      0.94 o 
   1   4  15        2.53        3.98      0.85 o 
   2   4  15      325.69      339.27      6.02 o 
   3   4  15        0.38        0.45      0.41 o 
   4   4  15        0.07        0.32      0.44 o 
   5   4  15      211.50      216.69      4.15 o 
   6   4  15      105.55       99.30      2.33 o 
   7   4  15        2.29        2.75      0.56 o 
   8   4  15       13.11       15.14      1.76 o 
  -2   5  15       13.52       14.15      1.66 o 
  -1   5  15      267.00      270.13      5.83 o 
   0   5  15       50.30       43.83      1.79 o 
   1   5  15       13.83       14.67      1.12 o 
   2   5  15      228.09      229.22      8.07 o 
   3   5  15        4.04        4.04      0.85 o 
   4   5  15      181.36      170.48      3.37 o 
   5   5  15        0.81        1.92      0.94 o 
   6   5  15        0.23        2.26      1.07 o 
   7   5  15      130.36      130.31      2.86 o 
   8   5  15       43.47       48.31      2.76 o 
  -2   6  15        0.01       -1.70      1.70 o 
  -1   6  15        7.52        5.81      2.61 o 
   0   6  15       14.50       15.44      2.80 o 
   1   6  15       64.91       53.96      1.94 o 
   2   6  15       13.39       11.22      0.95 o 
   3   6  15       12.83       17.02      1.76 o 
   4   6  15      380.30      381.86      6.64 o 
   5   6  15       46.35       49.64      1.42 o 
   6   6  15        0.02        0.00      0.50 o 
   7   6  15       72.82       78.83      2.51 o 
  -2   7  15       36.15       33.98      2.89 o 
  -1   7  15        9.81        2.14      2.01 o 
   0   7  15        2.13       -0.41      2.92 o 
   1   7  15      109.88      108.86      2.96 o 
   2   7  15      124.04      135.67      3.30 o 
   4   7  15       13.24       16.33      0.94 o 
   5   7  15       32.78       34.17      1.38 o 
   6   7  15        2.33        2.26      0.63 o 
   7   7  15       44.60       45.23      1.76 o 
   0   8  15       14.33       14.70      1.38 o 
   1   8  15        4.88        3.64      0.88 o 
   2   8  15        8.59        7.66      1.01 o 
   5   8  15       13.10       10.24      0.88 o 
   6   8  15       16.22       14.77      0.91 o 
   7   8  15      174.69      186.68      4.10 o 
   8   8  15       13.83       12.19      2.14 o 
   1   9  15       24.60       24.18      1.63 o 
   2   9  15        1.08        2.32      0.82 o 
   4   9  15      475.21      495.81     17.09 o 
   5   9  15        1.63        2.58      1.51 o 
   6   9  15       59.74       62.11      1.88 o 
   7   9  15        3.20        4.66      0.69 o 
   2  10  15       99.86       99.63      3.58 o 
   3  10  15       12.68       16.83      2.14 o 
   4  10  15        0.07        1.70      1.38 o 
   5  10  15      370.66      387.45     14.20 o 
   6  10  15        1.37        2.70      1.70 o 
  -1  -2  16        2.51        3.89      0.94 o 
  -1  -1  16       45.02       44.17      1.82 o 
   0  -1  16       36.72       35.68      1.21 o 
   1  -1  16      202.76      208.81      4.30 o 
   2  -1  16       14.26       15.44      1.63 o 
  -2   0  16       95.32       91.71      3.83 o 
  -1   0  16        1.54        2.19      1.07 o 
   0   0  16       13.35       14.50      0.82 o 
   1   0  16       12.21       13.50      0.94 o 
   2   0  16        5.14        4.84      1.13 o 
   3   0  16       69.54       73.06      2.01 o 
   4   0  16        7.95        9.65      0.84 o 
  -2   1  16        0.82       -1.27      2.51 o 
  -1   1  16       25.04       22.68      1.53 o 
   0   1  16       71.09       77.68      2.50 o 
   1   1  16        1.89        5.63      0.67 o 
   2   1  16      197.01      192.95      3.91 o 
   3   1  16       33.13       29.82      1.20 o 
   4   1  16      145.48      148.47      3.23 o 
   5   1  16       58.23       63.63      1.87 o 
  -2   2  16      130.53      130.24      7.85 o 
  -1   2  16       13.42       10.43      1.22 o 
   0   2  16       31.14       30.08      1.60 o 
   1   2  16       51.12       52.66      1.64 o 
   2   2  16      111.00      113.15      2.59 o 
   3   2  16      348.96      338.09      6.14 o 
   4   2  16        0.20        1.05      0.50 o 
   5   2  16        4.49        5.85      0.85 o 
  -2   3  16      179.94      191.69      9.45 o 
  -1   3  16        0.36       -1.93      2.07 o 
   0   3  16      309.98      300.98     12.25 o 
   1   3  16       11.42       10.50      1.10 o 
   2   3  16        8.59        8.59      0.72 o 
   3   3  16      303.16      320.28      5.81 o 
   4   3  16       20.30       23.57      1.01 o 
   5   3  16       73.99       80.26      2.06 o 
   6   3  16      299.84      299.63      5.63 o 
  -2   4  16       28.16       31.21      3.30 o 
  -1   4  16       12.18        2.76      2.39 o 
   0   4  16     1871.78     1759.44     64.32 o 
   1   4  16      874.79      842.44     15.15 o 
   2   4  16        7.58        7.94      0.69 o 
   3   4  16       64.15       65.99      1.75 o 
   4   4  16        0.03        1.70      1.07 o 
   5   4  16      104.30       97.24      2.32 o 
   6   4  16        4.94        4.85      0.79 o 
   7   4  16      151.97      149.13      5.40 o 
  -1   5  16        6.39       -1.76      2.26 o 
   0   5  16     1114.03     1067.05     45.26 o 
   1   5  16      590.30      536.79     10.14 o 
   2   5  16       35.58       35.24      2.58 o 
   3   5  16       43.06       45.26      1.38 o 
   4   5  16       46.03       40.96      1.35 o 
   5   5  16      290.79      286.93      5.27 o 
   6   5  16      152.29      164.12      3.39 o 
   7   5  16      268.48      279.91      8.54 o 
  -1   6  16       21.48       24.30      3.74 o 
   0   6  16       63.99       74.51      5.47 o 
   1   6  16       62.31       63.81      2.23 o 
   2   6  16       84.47       80.78      3.83 o 
   3   6  16      354.87      370.74     10.49 o 
   4   6  16        5.09        6.29      0.85 o 
   5   6  16        1.40        2.45      0.88 o 
   6   6  16       67.00       67.78      1.81 o 
   7   6  16        0.12        0.13      0.57 o 
  -1   7  16        1.18       -2.14      2.14 o 
   0   7  16       10.09        4.27      2.51 o 
   1   7  16        1.26       -0.39      2.07 o 
   2   7  16        0.67        0.17      0.91 o 
   5   7  16      186.15      185.75      4.65 o 
   6   7  16        0.79        0.44      0.57 o 
   7   7  16       28.96       27.76      1.38 o 
   1   8  16       61.81       75.19      3.02 o 
   2   8  16      334.16      330.41      8.86 o 
   5   8  16      254.31      258.05      6.09 o 
   6   8  16        7.72        8.61      0.82 o 
   2   9  16        8.95        9.74      1.19 o 
   6   9  16       57.48       61.43      2.14 o 
   6  10  16      219.08      231.54      9.67 o 
   0   0  17        1.34        1.70      0.82 o 
   1   0  17        5.37        4.84      0.88 o 
  -1   1  17      135.37      142.34      5.03 o 
   0   1  17       15.00       14.20      1.57 o 
   1   1  17       52.91       55.72      1.75 o 
   2   1  17      250.77      259.49      8.17 o 
   3   1  17       25.21       31.45      1.29 o 
  -1   2  17       71.18       72.93      3.27 o 
   0   2  17       38.82       38.12      1.81 o 
   1   2  17       31.74       33.92      2.58 o 
   2   2  17       15.07       21.33      1.06 o 
   3   2  17       35.92       42.26      1.44 o 
   4   2  17      186.40      188.19      3.88 o 
  -1   3  17        0.42        1.88      1.07 o 
   0   3  17       40.29       38.07      1.85 o 
   1   3  17      147.76      152.14      5.78 o 
   2   3  17       78.84       81.80      2.11 o 
   3   3  17        3.05        3.84      0.79 o 
   4   3  17      113.29      121.62      2.76 o 
   5   3  17       19.41       19.66      1.01 o 
  -1   4  17        0.10        0.13      1.07 o 
   0   4  17       20.07       16.51      1.45 o 
   1   4  17       72.10       77.24      2.51 o 
   2   4  17       44.24       47.30      2.83 o 
   3   4  17        6.01        6.85      0.67 o 
   4   4  17       18.33       23.26      1.06 o 
   5   4  17       11.77       14.91      0.88 o 
   6   4  17      125.06      123.75      4.77 o 
   0   5  17        0.75        1.42      2.14 o 
   1   5  17       64.51       71.06      2.41 o 
   2   5  17       13.19       13.13      2.01 o 
   3   5  17        6.60        8.86      1.57 o 
   4   5  17       36.27       42.22      1.36 o 
   5   5  17        7.54        8.06      1.41 o 
   6   5  17        7.04        9.31      1.92 o 
   0   6  17        0.59        1.13      1.01 o 
   1   6  17       20.74       23.06      2.29 o 
   2   6  17       34.74       33.54      2.64 o 
   3   6  17       51.80       61.69      3.08 o 
   4   6  17       67.58       65.21      2.14 o 
   5   6  17       38.82       42.23      1.35 o 
   6   6  17       27.84       27.20      1.32 o 
   1   7  17       13.99       16.46      1.44 o 
   2   7  17      107.57      119.48      4.96 o 
   5   7  17       31.23       36.12      1.51 o 
   6   7  17       19.66       19.85      1.13 o 
   6   8  17       16.89       16.14      1.07 o 
   1   1  18       92.57       97.24      3.20 o 
   2   2  18        3.28        4.21      0.82 o 
   0   3  18        0.42        0.69      1.13 o 
   0   4  18      400.35      392.29     10.80 o 
   2   4  18       31.98       30.91      2.45 o 
   3   4  18       21.46       26.54      1.16 o 
   4   4  18       28.28       26.70      1.38 o 
   2   5  18       55.85       61.25      3.39 o 
   3   5  18       68.26       73.62      3.45 o 
   4   5  18       40.37       41.81      1.44 o 
   2   6  18       40.45       49.06      3.14 o 
   3   6  18      139.23      147.05      5.34 o 
   4   6  18      159.94      163.01      5.65 o 
   5   6  18        0.68        2.26      1.13 o 
   5   7  18       12.51        8.98      0.88 o 
                                                 
